# Supplementary material for: Epha3 acts as proangiogenic factor in multiple myeloma
Source: Oncotarget. 2017 Mar 10;8(21):34298–309. doi: 10.18632/oncotarget.16100 (PMC5470968; doi:10.18632/oncotarget.16100)
Supplement: Supplementary file 2 [file oncotarget-08-34298-s002.xls]

## Sheet: gene analysis
ENTREZ_GENE_ID	SYMBOL	FC	inverse FC	Volpe NT.AVG_Signal	Volpe NT.Detection Pval	siRNA EphA3.AVG_Signal	siRNA EphA3.Detection Pval	siRNA EphA3.DiffScore	SEARCH_KEY	ILMN_GENE	CHROMOSOME	DEFINITION	SYNONYMS
5055	SERPINB2	3.43928		497.4	0	1710.7	0	345.927	NM_002575.1	SERPINB2	18	Homo sapiens serpin peptidase inhibitor, clade B (ovalbumin), member 2 (SERPINB2), mRNA.	PAI; HsT1201; PLANH2; PAI-2; PAI2
4856	NOV	2.40503		493.3	0	1186.4	0	115.619	NM_002514.2	NOV	8	Homo sapiens nephroblastoma overexpressed gene (NOV), mRNA.	IGFBP9; NOVH; CCN3
5010	CLDN11	2.03181		2820.1	0	5729.9	0	345.927	NM_005602.4	CLDN11	3	Homo sapiens claudin 11 (oligodendrocyte transmembrane protein) (CLDN11), mRNA.	OSP; OTM
28996	HIPK2	1.93103		156.6	0	302.4	0	345.927	NM_022740.2	HIPK2	7	Homo sapiens homeodomain interacting protein kinase 2 (HIPK2), mRNA.	PRO0593
131583	FAM43A	1.89026		1151.8	0	2177.2	0	345.927	NM_153690.4	FAM43A	3	Homo sapiens family with sequence similarity 43, member A (FAM43A), mRNA.	FLJ90022
6696	SPP1	1.84773		189.8	0	350.7	0	40.94	NM_000582.2	SPP1	4	Homo sapiens secreted phosphoprotein 1 (SPP1), transcript variant 2, mRNA.	BNSP; BSPI; OPN; MGC110940; ETA-1
9404	LPXN	1.80929		241.2	0	436.4	0	81.793	NM_004811.1	LPXN	11	Homo sapiens leupaxin (LPXN), mRNA.	LDPL
4907	NT5E	1.7891		1563.8	0	2797.8	0	37.571	NM_002526.1	NT5E	6	Homo sapiens 5'-nucleotidase, ecto (CD73) (NT5E), mRNA.	eN; eNT; NT5; NT; CD73; NTE; E5NT
1906	EDN1	1.77766		275.7	0	490.1	0	81.19	NM_001955.2	EDN1	6	Homo sapiens endothelin 1 (EDN1), mRNA.	ET1
100130516	LOC100130516	1.77272		1921.4	0	3406.1	0	345.927	XM_001720343.1	LOC100130516		PREDICTED: Homo sapiens hypothetical protein LOC100130516 (LOC100130516), mRNA.
618	BCYRN1	1.74982		699.5	0	1224	0	102.491	NR_001568.1	BCYRN1	2	Homo sapiens brain cytoplasmic RNA 1 (non-protein coding) (BCYRN1), non-coding RNA.	BC200a; BC200
4489	MT1A	1.73899		3198.4	0	5562	0	345.927	NM_005946.2	MT1A	16	Homo sapiens metallothionein 1A (MT1A), mRNA.	MTC; MT1; MGC32848; MT1S
728285	LOC728285	1.73892		354.3	0	616.1	0	48.274	XM_937100.1	LOC728285	17	PREDICTED: Homo sapiens similar to keratin associated protein 2-4 (LOC728285), mRNA.
131566	DCBLD2	1.73383		2519.4	0	4368.2	0	199.353	NM_080927.3	DCBLD2	3	Homo sapiens discoidin, CUB and LCCL domain containing 2 (DCBLD2), mRNA.	ESDN; CLCP1
4501	MT1X	1.7014		358	0	609.1	0	345.927	NM_005952.2	MT1X	16	Homo sapiens metallothionein 1X (MT1X), mRNA.	MT1; MT-1l
3885	KRT34	1.69918		425.5	0	723	0	17.354	NM_021013.3	KRT34	17	Homo sapiens keratin 34 (KRT34), mRNA.	KRTHA4; HA4; hHa4; Ha-4
10253	SPRY2	1.68822		583.1	0	984.4	0	108.453	NM_005842.2	SPRY2	13	Homo sapiens sprouty homolog 2 (Drosophila) (SPRY2), mRNA.	hSPRY2; MGC23039
22822	PHLDA1	1.68146		1248.2	0	2098.8	0	199.396	NM_007350.3	PHLDA1	12	Homo sapiens pleckstrin homology-like domain, family A, member 1 (PHLDA1), mRNA.	DT1P1B11; PHRIP; TDAG51; MGC131738
4502	MT2A	1.66973		5688.4	0	9498.1	0	64.526	NM_005953.2	MT2A	16	Homo sapiens metallothionein 2A (MT2A), mRNA.	MT2
84141	TMEM166	1.6493		1094.1	0	1804.5	0	345.927	NM_032181.1	TMEM166	2	Homo sapiens transmembrane protein 166 (TMEM166), mRNA.	FLJ13391
399947	C11orf87	1.64911		459.4	0	757.6	0	345.927	NM_207645.1	C11ORF87	11	Homo sapiens chromosome 11 open reading frame 87 (C11orf87), mRNA.
27161	EIF2C2	1.64471		223.2	0	367.1	0	345.927	NM_012154.2	EIF2C2	8	Homo sapiens eukaryotic translation initiation factor 2C, 2 (EIF2C2), mRNA.	MGC3183; Q10; AGO2
644314	MTE	1.64096		312.5	0	512.8	0	114.087	NM_175621.2	MTE		Homo sapiens metallothionein E (MTE), mRNA.	MT1I
4493	MT1E	1.63293		587.9	0.04817	960	0.00178	172.964	NM_175617.2	MT1E	16	Homo sapiens metallothionein 1E (functional) (MT1E), mRNA.	MT1; MTD
5793	PTPRG	1.60027		593.9	0	950.4	0	71.23	NM_002841.2	PTPRG	3	Homo sapiens protein tyrosine phosphatase, receptor type, G (PTPRG), mRNA.	R-PTP-GAMMA; HPTPG; RPTPG; PTPG
83895	KRTAP1-5	1.5956		481.7	0	768.6	0	345.927	NM_031957.1	KRTAP1-5	17	Homo sapiens keratin associated protein 1-5 (KRTAP1-5), mRNA.	KAP1.5; MGC126604; KRTAP1.5
130497	OSR1	1.59171		569.2	0	906	0	55.782	NM_145260.2	OSR1	2	Homo sapiens odd-skipped related 1 (Drosophila) (OSR1), mRNA.	ODD
10644	IGF2BP2	1.58254		935.9	0	1481.1	0	15.84	NM_006548.4	IGF2BP2	3	Homo sapiens insulin-like growth factor 2 mRNA binding protein 2 (IGF2BP2), transcript variant 1, mRNA.	IMP-2; VICKZ2; p62; IMP2
25891	PAMR1	1.57874		381	0.00714	601.5	0.00053	172.964	NM_001001991.1	PAMR1	11	Homo sapiens peptidase domain containing associated with muscle regeneration 1 (PAMR1), transcript variant 1, mRNA.	RAMP; FP938
8826	IQGAP1	1.576		750.7	0	1183.1	0	22.642	NM_003870.3	IQGAP1	15	Homo sapiens IQ motif containing GTPase activating protein 1 (IQGAP1), mRNA.	HUMORFA01; SAR1; KIAA0051; p195
10447	FAM3C	1.57218		304.1	0	478.1	0	17.256	NM_001040020.1	FAM3C	7	Homo sapiens family with sequence similarity 3, member C (FAM3C), transcript variant 2, mRNA.	GS3786; ILEI
3815	KIT	1.57121		132	0.0003	207.4	0	54.366	NM_000222.1	KIT	4	Homo sapiens v-kit Hardy-Zuckerman 4 feline sarcoma viral oncogene homolog (KIT), mRNA.	CD117; SCFR; C-Kit
728255	LOC728255	1.56804		316	0	495.5	0	345.927	XM_001127005.1	LOC728255	17	PREDICTED: Homo sapiens similar to keratin associated protein 1.6 (LOC728255), mRNA.
3575	IL7R	1.55939		229	0	357.1	0	201.738	NM_002185.2	IL7R	5	Homo sapiens interleukin 7 receptor (IL7R), mRNA.	CDW127; CD127; IL-7R-alpha
285704	RGMB	1.55103		392.9	0	609.4	0	138.54	NM_173670.2	RGMB	5	Homo sapiens RGM domain family, member B (RGMB), transcript variant 2, mRNA.	FLJ90406; MGC86970; DRAGON
57016	AKR1B10	1.54493		396.2	0	612.1	0	72.921	NM_020299.3	AKR1B10	7	Homo sapiens aldo-keto reductase family 1, member B10 (aldose reductase) (AKR1B10), mRNA.	ARL-1; AKR1B11; HSI; AKR1B12; ALDRLn; MGC14103; HIS; ARL1
57552	AADACL1	1.54338		376.9	0	581.7	0	213.73	NM_020792.3	AADACL1	3	Homo sapiens arylacetamide deacetylase-like 1 (AADACL1), mRNA.
55619	DOCK10	1.54125		466.7	0	719.3	0	90.172	NM_014689.1	DOCK10	2	Homo sapiens dedicator of cytokinesis 10 (DOCK10), mRNA.	Nbla10300; DKFZp781A1532; DRIP2; ZIZ3
207107	SFTA1P	1.53521		248.5	0	381.5	0	71.42	NR_027082.1	SFTA1P	10	Homo sapiens surfactant associated 1 (pseudogene) (SFTA1P), non-coding RNA.
4495	MT1G	1.53258		185.7	0	284.6	0	345.927	NM_005950.1	MT1G	16	Homo sapiens metallothionein 1G (MT1G), mRNA.	MT1; MT1K; MGC12386
83931	STK40	1.52786		283.6	7e-05	433.3	5e-05	172.964	NM_032017.1	STK40	1	Homo sapiens serine/threonine kinase 40 (STK40), mRNA.	SgK495; SHIK; RP11-268J15.4; MGC4796
64968	MRPS6	1.52418		2396.9	0	3653.3	0	25.026	NM_032476.2	MRPS6	21	Homo sapiens mitochondrial ribosomal protein S6 (MRPS6), nuclear gene encoding mitochondrial protein, mRNA.	RPMS6; C21orf101; MRP-S6
9397	NMT2	1.52327		391	0	595.6	0	39.392	NM_004808.2	NMT2	10	Homo sapiens N-myristoyltransferase 2 (NMT2), mRNA.
3678	ITGA5	1.52089		1565	0	2380.2	0	54.19	NM_002205.2	ITGA5	12	Homo sapiens integrin, alpha 5 (fibronectin receptor, alpha polypeptide) (ITGA5), mRNA.	CD49e; VLA5A; FNRA
9788	MTSS1	1.51621		280.7	0	425.6	0	37.917	NM_014751.2	MTSS1	8	Homo sapiens metastasis suppressor 1 (MTSS1), mRNA.	MIM; KIAA0429; MIMA; MIMB; FLJ44694
1847	DUSP5	1.51026		448.4	0	677.2	0	345.927	NM_004419.3	DUSP5	10	Homo sapiens dual specificity phosphatase 5 (DUSP5), mRNA.	HVH3; DUSP
220	ALDH1A3	1.50995		708.7	0	1070.1	0	60.706	NM_000693.1	ALDH1A3	15	Homo sapiens aldehyde dehydrogenase 1 family, member A3 (ALDH1A3), mRNA.	RALDH3; ALDH6; ALDH1A6
441087	LOC441087	1.49541		1840.5	0	2752.3	0	24.07	NM_001013716.1	LOC441087	5	Homo sapiens hypothetical gene supported by AK125735 (LOC441087), mRNA.
127943	FCRLB	1.49223		250.9	0	374.4	0	53.775	NM_001002901.2	FCRLB	1	Homo sapiens Fc receptor-like B (FCRLB), mRNA.	FCRL2; FREB-2; RP11-474I16.6; FCRLM2; FCRLY; FcRY
10238	DCAF7	1.48416		520.7	0	772.8	0	345.927	NM_005828.2	DCAF7	17	Homo sapiens DDB1 and CUL4 associated factor 7 (DCAF7), mRNA.	AN11; HAN11
64132	XYLT2	1.48383		646.3	0	959	0	38.241	NM_022167.1	XYLT2	17	Homo sapiens xylosyltransferase II (XYLT2), mRNA.	XT2; XT-II; xylT-II
441282	AKR1B15	1.47708		165.8	0	244.9	0	345.927	NM_001080538.1	AKR1B15	7	Homo sapiens aldo-keto reductase family 1, member B15 (AKR1B15), mRNA.
3776	KCNK2	1.47543		295.1	0.06853	435.4	0.02301	117.601	NM_001017424.1	KCNK2	1	Homo sapiens potassium channel, subfamily K, member 2 (KCNK2), transcript variant 1, mRNA.	hTREK-1e; MGC126742; hTREK-1c; TREK; TPKC1; MGC126744; TREK1; TREK-1; K2p2.1
57709	SLC7A14	1.47175		146.9	0	216.2	0	102.34	NM_020949.1	SLC7A14	3	Homo sapiens solute carrier family 7 (cationic amino acid transporter, y+ system), member 14 (SLC7A14), mRNA.	KIAA1613
397	ARHGDIB	1.4686		320.1	0	470.1	0	26.95	NM_001175.4	ARHGDIB	12	Homo sapiens Rho GDP dissociation inhibitor (GDI) beta (ARHGDIB), mRNA.	Ly-GDI; RAP1GN1; GDIA2; D4; LYGDI; GDID4
1012	CDH13	1.46719		1100.4	0	1614.5	0	28.846	NM_001257.3	CDH13	16	Homo sapiens cadherin 13, H-cadherin (heart) (CDH13), mRNA.	CDHH
151579	LOC151579	1.46257		1263.6	0	1848.1	0	89.556	XM_045290.5	LOC151579	3	PREDICTED: Homo sapiens similar to basic leucine zipper and W2 domains 1 (LOC151579), mRNA.
64123	ELTD1	1.45922		215.8	0	314.9	0	32.882	NM_022159.3	ELTD1	1	Homo sapiens EGF, latrophilin and seven transmembrane domain containing 1 (ELTD1), mRNA.	ETL; KPG_003
6275	S100A4	1.45532		292.1	0	425.1	0	211.594	NM_002961.2	S100A4	1	Homo sapiens S100 calcium binding protein A4 (S100A4), transcript variant 2, mRNA.	FSP1; MTS1; 18A2; PEL98; P9KA; CAPL; 42A
57185	NPAL3	1.45487		452	0	657.6	0	18.667	NM_020448.2	NPAL3	1	Homo sapiens NIPA-like domain containing 3 (NPAL3), mRNA.	RP3-462O23.3; DKFZp686E22155; DJ462O23.2
3675	ITGA3	1.45437		210.4	0.14524	306	0.01115	172.964	NM_002204.1	ITGA3	17	Homo sapiens integrin, alpha 3 (antigen CD49C, alpha 3 subunit of VLA-3 receptor) (ITGA3), transcript variant a, mRNA.	GAP-B3; FLJ34704; VLA3a; VL3A; MSK18; VCA-2; FLJ34631; GAPB3; CD49C
26827	RNU6-1	1.45318		732.6	0	1064.6	0	345.927	NR_004394.1	RNU6-1	15	Homo sapiens RNA, U6 small nuclear 1 (RNU6-1), small nuclear RNA.	U6
9245	GCNT3	1.45091		209.8	0	304.4	0	119.144	NM_004751.1	GCNT3	15	Homo sapiens glucosaminyl (N-acetyl) transferase 3, mucin type (GCNT3), mRNA.	C2/4GnT; GnT-M; C2GnT-M; C2GnT2
2059	EPS8	1.45		424	0	614.8	0	66.338	NM_004447.4	EPS8	12	Homo sapiens epidermal growth factor receptor pathway substrate 8 (EPS8), mRNA.
140851	C20orf127	1.44877		239.1	0	346.4	0	345.927	NM_080757.1	C20ORF127	20	Homo sapiens chromosome 20 open reading frame 127 (C20orf127), mRNA.	dJ614O4.6; MGC118948
595	CCND1	1.44817		6368.8	0	9223.1	0	16.582	NM_053056.1	CCND1	11	Homo sapiens cyclin D1 (CCND1), mRNA.	PRAD1; D11S287E; BCL1; U21B31
2791	GNG11	1.44739		957.1	0	1385.3	0	105.295	NM_004126.2	GNG11	7	Homo sapiens guanine nucleotide binding protein (G protein), gamma 11 (GNG11), mRNA.	GNGT11
8644	AKR1C3	1.44734		4087.9	0	5916.6	0	126.545	NM_003739.4	AKR1C3	10	Homo sapiens aldo-keto reductase family 1, member C3 (3-alpha hydroxysteroid dehydrogenase, type II) (AKR1C3), mRNA.	HAKRB; hluPGFS; DD3; HSD17B5; HAKRe; KIAA0119; HA1753; DDX
116138	KLHDC3	1.44297		823.3	0	1188	0	18.455	NM_057161.2	KLHDC3	6	Homo sapiens kelch domain containing 3 (KLHDC3), mRNA.	RP1-20C7.3; hPEAS; hPeas; dJ20C7.3; PEAS
400818	NBPF20	1.44149		361.5	4e-05	521.1	0.00178	20.903	XM_931120.1	NBPF20	1	PREDICTED: Homo sapiens neuroblastoma breakpoint family, member 20, transcript variant 4 (NBPF20), mRNA.
25862	USP49	1.43771		350	0	503.2	0	131.032	NM_018561.3	USP49	6	Homo sapiens ubiquitin specific peptidase 49 (USP49), mRNA.	MGC20741
64208	POPDC3	1.43608		277.7	0	398.8	0	113.849	NM_022361.3	POPDC3	6	Homo sapiens popeye domain containing 3 (POPDC3), mRNA.	MGC22671; bA355M14.1; POP3
55351	STK32B	1.43489		237.3	0	340.5	0	27.482	NM_018401.1	STK32B	4	Homo sapiens serine/threonine kinase 32B (STK32B), mRNA.	STK32; HSA250839; YANK2; STKG6
144811	C13orf31	1.43485		198	0	284.1	0	131.032	NM_153218.1	C13ORF31	13	Homo sapiens chromosome 13 open reading frame 31 (C13orf31), mRNA.	DKFZp686D11119; FLJ38725
10294	DNAJA2	1.43145		878.2	0	1257.1	0	34.289	NM_005880.2	DNAJA2	16	Homo sapiens DnaJ (Hsp40) homolog, subfamily A, member 2 (DNAJA2), mRNA.	RDJ2; DNAJ; DJA2; DNJ3; HIRIP4; PRO3015; CPR3
26871	RNU1A3	1.42614		205.8	0	293.5	0	62.14	NR_004430.1	RNU1A3	1	Homo sapiens RNA, U1A3 small nuclear (RNU1A3), small nuclear RNA.	HSD1; U1A1
6386	SDCBP	1.4257		794.7	0	1133	0	13.057	NM_001007067.1	SDCBP	8	Homo sapiens syndecan binding protein (syntenin) (SDCBP), transcript variant 2, mRNA.	MDA-9; SYCL; TACIP18; ST1
154043	CNKSR3	1.42083		284.2	0	403.8	0	126.545	NM_173515.2	CNKSR3	6	Homo sapiens CNKSR family member 3 (CNKSR3), mRNA.	MAGI1; RP11-486M3.1; FLJ31349
57559	STAMBPL1	1.41824		312.5	0	443.2	0	345.927	NM_020799.2	STAMBPL1	10	Homo sapiens STAM binding protein-like 1 (STAMBPL1), mRNA.	bA399O19.2; AMSH-LP; ALMalpha; KIAA1373; FLJ31524; AMSH-FP
7049	TGFBR3	1.41472		641.4	0	907.4	0	113.334	NM_003243.2	TGFBR3	1	Homo sapiens transforming growth factor, beta receptor III (TGFBR3), mRNA.	BGCAN; betaglycan
4303	FOXO4	1.41301		316.7	0	447.5	0	18.427	NM_005938.1	FOXO4	X	Homo sapiens forkhead box O4 (FOXO4), mRNA.	AFX1; AFX; FOXO4; MGC120490; MLLT7
53947	A4GALT	1.41247		283.9	0	401	0	345.927	NM_017436.4	A4GALT	22	Homo sapiens alpha 1,4-galactosyltransferase (A4GALT), mRNA.	P1; A14GALT; A4GALT1; PK
8905	AP1S2	1.4103		625.4	0	882	0	19.138	NM_003916.3	AP1S2	X	Homo sapiens adaptor-related protein complex 1, sigma 2 subunit (AP1S2), mRNA.	MGC:1902; SIGMA1B; MRX59; DC22
84278	HIATL2	1.40961		516.1	0	727.5	0	19.417	NR_002894.1	HIATL2	9	Homo sapiens hippocampus abundant transcript-like 2 (HIATL2), non-coding RNA.	FLJ45467; MGC12945
152002	C3orf21	1.4076		662.9	0	933.1	0	85.48	NM_152531.3	C3ORF21	3	Homo sapiens chromosome 3 open reading frame 21 (C3orf21), mRNA.	FLJ35155
1845	DUSP3	1.40495		1034.2	0	1453	0	78.754	NM_004090.2	DUSP3	17	Homo sapiens dual specificity phosphatase 3 (vaccinia virus phosphatase VH1-related) (DUSP3), mRNA.	VHR
389558	FAM180A	1.4041		512	0	718.9	0	345.927	NM_205855.2	FAM180A	7	Homo sapiens family with sequence similarity 180, member A (FAM180A), mRNA.
900	CCNG1	1.40385		882.5	0	1238.9	0	172.964	NM_199246.1	CCNG1	5	Homo sapiens cyclin G1 (CCNG1), transcript variant 2, mRNA.	CCNG
7644	ZNF91	1.39959		194.2	0	271.8	0	30.326	NM_003430.1	ZNF91	19	Homo sapiens zinc finger protein 91 (ZNF91), mRNA.	HTF10; HPF7
25827	FBXL2	1.39737		266	0	371.7	0	15.877	NM_012157.2	FBXL2	3	Homo sapiens F-box and leucine-rich repeat protein 2 (FBXL2), mRNA.	FBL2; FBL3; DKFZP564P0622
23266	LPHN2	1.3957		712.4	0	994.3	0	14.529	NM_012302.2	LPHN2	1	Homo sapiens latrophilin 2 (LPHN2), mRNA.	LEC1; CIRL2; CL2; LPHH1
55041	PLEKHB2	1.39552		187.6	0.00101	261.8	0.01189	21.698	NM_017958.1	PLEKHB2	2	Homo sapiens pleckstrin homology domain containing, family B (evectins) member 2 (PLEKHB2), transcript variant 2, mRNA.	EVT2; FLJ20783
730743	LOC730743	1.3934		318	0	443.1	0	345.927	XM_001127014.1	LOC730743		PREDICTED: Homo sapiens similar to keratin associated protein 1.6 (LOC730743), mRNA.
100130835	LOC100130835	1.391		211	0	293.5	0	30.935	XR_038851.1	LOC100130835	11	PREDICTED: Homo sapiens misc_RNA (LOC100130835), miscRNA.
521	ATP5I	1.3888		1303.5	0	1810.3	0	13.508	NM_007100.2	ATP5I	4	Homo sapiens ATP synthase, H+ transporting, mitochondrial F0 complex, subunit E (ATP5I), nuclear gene encoding mitochondrial protein, mRNA.	MGC12532; ATP5K
389599	LOC389599	1.38849		399.5	0	554.7	0	25.579	XM_372002.3	LOC389599		PREDICTED: Homo sapiens similar to amyotrophic lateral sclerosis 2 (juvenile) chromosome region, candidate 2 (LOC389599), mRNA.
9201	DCLK1	1.38615		245.5	0	340.3	0	177.255	NM_004734.2	DCLK1	13	Homo sapiens doublecortin-like kinase 1 (DCLK1), mRNA.	DCDC3A; DCLK; DCAMKL1; KIAA0369
57679	ALS2	1.38409		452.5	0	626.3	0	345.927	NM_020919.2	ALS2	2	Homo sapiens amyotrophic lateral sclerosis 2 (juvenile) (ALS2), mRNA.	MGC87187; IAHSP; KIAA1563; FLJ31851; ALS2CR6; PLSJ; ALSJ
146517	LOC146517	1.38379		233.2	0	322.7	0	15.867	XM_928464.1	LOC146517	16	PREDICTED: Homo sapiens hypothetical protein LOC146517 (LOC146517), mRNA.
868	CBLB	1.38308		600.4	0	830.4	0	50.52	NM_170662.3	CBLB	3	Homo sapiens Cas-Br-M (murine) ecotropic retroviral transforming sequence b (CBLB), mRNA.	DKFZp779F1443; FLJ41152; DKFZp779A0729; FLJ36865; RNF56; Nbla00127; DKFZp686J10223
148203	ZNF738	1.37948		549.7	0	758.3	0	49.884	XR_040185.1	ZNF738	19	PREDICTED: Homo sapiens misc_RNA (ZNF738), partial miscRNA.
25945	PVRL3	1.37931		469.8	0	648	0	345.927	NM_015480.1	PVRL3	3	Homo sapiens poliovirus receptor-related 3 (PVRL3), mRNA.	PRR3; PPR3; DKFZP566B0846; CDw113; CD113; PVRR3; FLJ90624; nectin-3
7035	TFPI	1.37571		859.7	0	1182.7	0	231.639	NM_001032281.1	TFPI	2	Homo sapiens tissue factor pathway inhibitor (lipoprotein-associated coagulation inhibitor) (TFPI), transcript variant 1, mRNA.	TFI; LACI; EPI
644350	LOC644350	1.37539		191.8	0	263.8	0	109.256	XM_927511.3	LOC644350	17	PREDICTED: Homo sapiens hypothetical LOC644350 (LOC644350), mRNA.
9813	KIAA0494	1.37483		362.3	0	498.1	0	49.918	NM_014774.1	KIAA0494	1	Homo sapiens KIAA0494 (KIAA0494), mRNA.	RP11-8J9.3
3224	HOXC8	1.37402		752.9	0	1034.5	0	21.979	NM_022658.3	HOXC8	12	Homo sapiens homeobox C8 (HOXC8), mRNA.	HOX3; HOX3A
22795	NID2	1.37393		269.3	0	370	0	25.766	NM_007361.2	NID2	14	Homo sapiens nidogen 2 (osteonidogen) (NID2), mRNA.
7813	EVI5	1.37261		344.6	0	473	0	345.927	NM_005665.4	EVI5	1	Homo sapiens ecotropic viral integration site 5 (EVI5), mRNA.	NB4S
994	CDC25B	1.37204		379.8	0.00019	521.1	0.00171	36.429	NM_021874.2	CDC25B	20	Homo sapiens cell division cycle 25B (CDC25B), transcript variant 4, mRNA.
221092	HNRNPUL2	1.37034		324.3	0	444.4	0	90.496	NM_001079559.1	HNRNPUL2	11	Homo sapiens heterogeneous nuclear ribonucleoprotein U-like 2 (HNRNPUL2), mRNA.	DKFZp762N1910
728946	LOC728946	1.36946		318.3	0	435.9	0	33.803	NM_030967.2	LOC728946	17	PREDICTED: Homo sapiens similar to keratin associated protein 1-1 (LOC728946), mRNA.
1948	EFNB2	1.36892		254.8	0	348.8	0	40.565	NM_004093.2	EFNB2	13	Homo sapiens ephrin-B2 (EFNB2), mRNA.	MGC126227; LERK5; HTKL; EPLG5; MGC126226; Htk-L; MGC126228
2012	EMP1	1.36152		5031.8	0	6850.9	0	51.708	NM_001423.1	EMP1	12	Homo sapiens epithelial membrane protein 1 (EMP1), mRNA.	CL-20; EMP-1; TMP
27010	TPK1	1.35533		236.4	0	320.4	0	29.741	NM_022445.2	TPK1	7	Homo sapiens thiamin pyrophosphokinase 1 (TPK1), transcript variant 2, mRNA.	PP20; HTPK1
642477	LOC642477	1.35465		278.3	0	377	0	33.893	XM_930694.1	LOC642477	14	PREDICTED: Homo sapiens hypothetical protein LOC642477, transcript variant 2 (LOC642477), mRNA.
28951	TRIB2	1.35413		262.9	0	356	0	17.668	NM_021643.1	TRIB2	2	Homo sapiens tribbles homolog 2 (Drosophila) (TRIB2), mRNA.	TRB2; GS3955
6274	S100A3	1.35319		188	0	254.4	0	65.426	NM_002960.1	S100A3	1	Homo sapiens S100 calcium binding protein A3 (S100A3), mRNA.	S100E
4499	MT1M	1.35156		118.9	0.12987	160.7	0	37.205	NM_176870.1	MT1M	16	Homo sapiens metallothionein 1M (MT1M), mRNA.	MT1; MGC118949; MT1K; MGC40498
7980	TFPI2	1.35095		153.3	0	207.1	0	32.215	NM_006528.2	TFPI2	7	Homo sapiens tissue factor pathway inhibitor 2 (TFPI2), mRNA.	TFPI-2; PP5; FLJ21164
6563	SLC14A1	1.34883		559.3	0	754.4	0	34.357	NM_015865.1	SLC14A1	18	Homo sapiens solute carrier family 14 (urea transporter), member 1 (Kidd blood group) (SLC14A1), mRNA.	RACH1; FLJ41687; UTE; HsT1341; UT-B1; HUT11; JK; UT1; FLJ33745
8202	NCOA3	1.34774		256.8	0.02026	346.1	0.01492	35.909	NM_006534.2	NCOA3	20	Homo sapiens nuclear receptor coactivator 3 (NCOA3), transcript variant 1, mRNA.	CAGH16; TNRC14; pCIP; ACTR; AIB-1; CTG26; MGC141848; TRAM-1; TNRC16; AIB1; SRC3; SRC-1; RAC3
4891	SLC11A2	1.34479		311.2	0	418.5	0	27.178	NM_000617.1	SLC11A2	12	Homo sapiens solute carrier family 11 (proton-coupled divalent metal ion transporters), member 2 (SLC11A2), mRNA.	FLJ37416; NRAMP2; DCT1; DMT1
22943	DKK1	1.34454		2391.6	0	3215.6	0	201.33	NM_012242.2	DKK1	10	Homo sapiens dickkopf homolog 1 (Xenopus laevis) (DKK1), mRNA.	DKK-1; SK
4131	MAP1B	1.34442		472.1	0.00836	634.7	0.06107	13.304	NM_005909.2	MAP1B	5	Homo sapiens microtubule-associated protein 1B (MAP1B), mRNA.	FUTSCH; MAP5; DKFZp686F1345; DKFZp686E1099; FLJ38954
59271	C21orf63	1.34269		203.1	0	272.7	0	16.272	NM_058187.3	C21ORF63	21	Homo sapiens chromosome 21 open reading frame 63 (C21orf63), mRNA.	PRED34; B19; SUE21; B18; C21orf64
1027	CDKN1B	1.34223		461.1	0	618.9	0	40.627	NM_004064.2	CDKN1B	12	Homo sapiens cyclin-dependent kinase inhibitor 1B (p27, Kip1) (CDKN1B), mRNA.	P27KIP1; KIP1; MEN1B; MEN4; CDKN4
2697	GJA1	1.34105		3837.8	0	5146.7	0	99.522	NM_000165.2	GJA1	6	Homo sapiens gap junction protein, alpha 1, 43kDa (GJA1), mRNA.	GJAL; DFNB38; CX43; ODDD
66008	TRAK2	1.34097		737.3	0	988.7	0	15.127	NM_015049.1	TRAK2	2	Homo sapiens trafficking protein, kinesin binding 2 (TRAK2), mRNA.	KIAA0549; GRIF1; ALS2CR3; OIP98; GRIF-1; CALS-C
6643	SNX2	1.34079		777.9	0	1043	0	30.483	NM_003100.2	SNX2	5	Homo sapiens sorting nexin 2 (SNX2), mRNA.	TRG-9; MGC5204
6489	ST8SIA1	1.34004		164.1	0	219.9	0	34.797	NM_003034.2	ST8SIA1	12	Homo sapiens ST8 alpha-N-acetyl-neuraminide alpha-2,8-sialyltransferase 1 (ST8SIA1), mRNA.	ST8Sia I; SIAT8A; ST8SiaI; GD3S; SIAT8
79157	MFSD11	1.33853		358.9	0	480.4	0	40.373	NM_024311.2	MFSD11	17	Homo sapiens major facilitator superfamily domain containing 11 (MFSD11), mRNA.	ET; FLJ22196; FLJ20226
201627	FAM116A	1.33566		243.1	0	324.7	0	53.549	NM_152678.1	FAM116A		PREDICTED: Homo sapiens family with sequence similarity 116, member A (FAM116A), mRNA.
3576	IL8	1.33539		178.6	0	238.5	0	26.582	NM_000584.2	IL8	4	Homo sapiens interleukin 8 (IL8), mRNA.	GCP-1; MDNCF; NAP1; CXCL8; AMCF-I; TSG-1; LYNAP; NAP-1; MONAP; GCP1; SCYB8; LUCT; K60; LECT; 3-10C; b-ENAP; NAF
23580	CDC42EP4	1.33419		581.4	0	775.7	0	16	NM_012121.4	CDC42EP4	17	Homo sapiens CDC42 effector protein (Rho GTPase binding) 4 (CDC42EP4), mRNA.	MGC17125; MGC3740; BORG4; KAIA1777; CEP4
29970	SCHIP1	1.33365		212.2	0	283	0	88.462	NM_014575.1	SCHIP1	3	Homo sapiens schwannomin interacting protein 1 (SCHIP1), mRNA.	FLJ39160; SCHIP-1
1514	CTSL1	1.33342		2916.7	0	3889.2	0	26.818	NM_145918.2	CTSL1	9	Homo sapiens cathepsin L1 (CTSL1), transcript variant 2, mRNA.	MEP; CATL; FLJ31037; CTSL
9874	TLK1	1.33244		185.9	0	247.7	0	81.526	NM_012290.3	TLK1	2	Homo sapiens tousled-like kinase 1 (TLK1), mRNA.	KIAA0137; PKU-BETA
25894	PLEKHG4	1.33159		267.8	0	356.6	0	128.119	NM_015432.2	PLEKHG4	16	Homo sapiens pleckstrin homology domain containing, family G (with RhoGef domain) member 4 (PLEKHG4), mRNA.	puratrophin1; DKFZP434I216; SCA4
4223	MEOX2	1.33085		255.4	0	339.9	0	65.776	NM_005924.3	MEOX2	7	Homo sapiens mesenchyme homeobox 2 (MEOX2), mRNA.	MOX2; GAX
441019	LOC441019	1.33083		240	0	319.4	0	39.518	XM_498969.2	LOC441019	4	PREDICTED: Homo sapiens hypothetical LOC441019 (LOC441019), mRNA.
3304	HSPA1B	1.32825		668.4	0	887.8	0	67.035	NM_005346.3	HSPA1B	6	Homo sapiens heat shock 70kDa protein 1B (HSPA1B), mRNA.	HSP70-2; HSPA1A
8334	HIST1H2AC	1.32801		250.3	0	332.4	0	56.418	NM_003512.3	HIST1H2AC	6	Homo sapiens histone cluster 1, H2ac (HIST1H2AC), mRNA.	dJ221C16.4; H2AFL; H2A/l; MGC99519
22878	KIAA1012	1.32765		457.5	0	607.4	0	16.72	NM_014939.2	KIAA1012	18	Homo sapiens KIAA1012 (KIAA1012), mRNA.	HsT2706; MGC71660
402251	LOC402251	1.32634		5926.3	0	7860.3	0	69.607	XM_377933.3	LOC402251		PREDICTED: Homo sapiens similar to eukaryotic translation elongation factor 1 alpha 2 (LOC402251), mRNA.
100128084	LOC100128084	1.32527		1464.3	0	1940.6	0	345.927	XM_001719793.1	LOC100128084		PREDICTED: Homo sapiens hypothetical protein LOC100128084 (LOC100128084), mRNA.
1305	COL13A1	1.32391		155.6	0	206	0	59.971	NM_080805.2	COL13A1	10	Homo sapiens collagen, type XIII, alpha 1 (COL13A1), transcript variant 9, mRNA.	FLJ42485
118429	ANTXR2	1.32285		1500.4	0	1984.8	0	64.184	NM_058172.3	ANTXR2	4	Homo sapiens anthrax toxin receptor 2 (ANTXR2), mRNA.	FLJ31074; MGC111533; CMG-2; MGC45856; JHF; CMG2; ISH
90007	MIDN	1.32267		362.6	0	479.6	0	73.071	NM_177401.4	MIDN	19	Homo sapiens midnolin (MIDN), mRNA.	DKFZp547M072
26869	RNU1-3	1.32053		182.2	0	240.6	0	55.816	NR_004408.1	RNU1-3	1	Homo sapiens RNA, U1 small nuclear 3 (RNU1-3), small nuclear RNA.	U1C21
2872	MKNK2	1.31945		549.7	0	725.3	0	43.03	NM_017572.2	MKNK2	19	Homo sapiens MAP kinase interacting serine/threonine kinase 2 (MKNK2), transcript variant 1, mRNA.	GPRK7; MNK2
84061	MAGT1	1.31843		469.8	0	619.4	0	34.351	NM_032121.3	MAGT1	X	Homo sapiens magnesium transporter 1 (MAGT1), mRNA.	RP11-217H1.1; OST3B; IAP; bA217H1.1; PRO0756; DKFZp564K142; MGC64926; FLJ14726
134285	TMEM171	1.31765		301.9	0	397.8	0	131.032	NM_173490.4	TMEM171	5	Homo sapiens transmembrane protein 171 (TMEM171), mRNA.	PRP2
10370	CITED2	1.3174		2314.4	0	3049	0	75.332	NM_006079.3	CITED2	6	Homo sapiens Cbp/p300-interacting transactivator, with Glu/Asp-rich carboxy-terminal domain, 2 (CITED2), transcript variant 1, mRNA.	P35SRJ; MRG1
4609	MYC	1.31673		600.2	0	790.3	0	59.267	NM_002467.3	MYC	8	Homo sapiens v-myc myelocytomatosis viral oncogene homolog (avian) (MYC), mRNA.	c-Myc
399959	LOC399959	1.31307		1363.6	0	1790.5	0	32.619	NR_024430.1	LOC399959	11	Homo sapiens hypothetical LOC399959 (LOC399959), non-coding RNA.
2932	GSK3B	1.3125		358.4	0	470.4	0	345.927	NM_002093.2	GSK3B	3	Homo sapiens glycogen synthase kinase 3 beta (GSK3B), mRNA.
218	ALDH3A1	1.31176		151.4	0	198.6	0	51.692	NM_000691.3	ALDH3A1	17	Homo sapiens aldehyde dehydrogenase 3 family, memberA1 (ALDH3A1), mRNA.	ALDH3; ALDHIII; MGC10406
2743	GLRB	1.31081		340.4	0	446.2	0	16.237	NM_000824.2	GLRB	4	Homo sapiens glycine receptor, beta (GLRB), mRNA.
29948	OKL38	1.30825		401.3	0	525	0	23.814	NM_013370.2	OKL38	16	Homo sapiens pregnancy-induced growth inhibitor (OKL38), transcript variant 1, mRNA.	BDGI
115752	DIS3L	1.30822		188.5	0	246.6	0	35.582	NM_133375.2	DIS3L	15	Homo sapiens DIS3 mitotic control homolog (S. cerevisiae)-like (DIS3L), mRNA.	MGC4562; FLJ38088; KIAA1955
55831	TMEM111	1.30537		1601	0	2089.9	0	345.927	NM_018447.1	TMEM111	3	Homo sapiens transmembrane protein 111 (TMEM111), mRNA.	POB
65981	CAPRIN2	1.30503		312.1	0	407.3	0	15.588	NM_023925.3	CAPRIN2	12	Homo sapiens caprin family member 2 (CAPRIN2), transcript variant 2, mRNA.	MGC134848; MGC102894; MGC134847; FLJ11391; caprin-2; C1QDC1; EEG-1; FLJ22569; EEG1
84803	AGPAT9	1.3037		121.5	0.06753	158.4	0	32.188	NM_032717.3	AGPAT9	4	Homo sapiens 1-acylglycerol-3-phosphate O-acyltransferase 9 (AGPAT9), mRNA.	MAG1; AGPAT8; LPAAT-theta; GPAT3; MGC11324
26864	RNU1G2	1.30294		166.7	0	217.2	0	31.464	NR_004426.1	RNU1G2	1	Homo sapiens RNA, U1G2 small nuclear (RNU1G2), small nuclear RNA.	U1D2; U1B2; HSD5
26863	RNU1-5	1.30168		179	0	233	0	19.184	NR_004400.1	RNU1-5	1	Homo sapiens RNA, U1 small nuclear 5 (RNU1-5), small nuclear RNA.	HSD4
4070	TACSTD2	1.30145		309.5	0	402.8	0	24.333	NM_002353.1	TACSTD2	1	Homo sapiens tumor-associated calcium signal transducer 2 (TACSTD2), mRNA.	GA733; EGP-1; TROP2; GA733-1; M1S1
79071	ELOVL6	1.30103		429.2	0	558.4	0	17.624	NM_024090.1	ELOVL6	4	Homo sapiens ELOVL family member 6, elongation of long chain fatty acids (FEN1/Elo2, SUR4/Elo3-like, yeast) (ELOVL6), mRNA.	MGC5487; FLJ23378; FAE; LCE
6000	RGS7	1.29946		148.6	0	193.1	0	32.808	NM_002924.2	RGS7		Homo sapiens regulator of G-protein signalling 7 (RGS7), mRNA.
9960	USP3	1.29846		448.3	0	582.1	0	63.861	NM_006537.2	USP3	15	Homo sapiens ubiquitin specific peptidase 3 (USP3), mRNA.	UBP; MGC129878; SIH003; MGC129879
4179	CD46	1.29734		390.8	0	507	0	41.123	NM_172358.1	CD46	1	Homo sapiens CD46 molecule, complement regulatory protein (CD46), transcript variant m, mRNA.	TLX; MCP; TRA2.10; MGC26544; MIC10
57520	HECW2	1.29693		192.3	0	249.4	0	67.534	NM_020760.1	HECW2	2	Homo sapiens HECT, C2 and WW domain containing E3 ubiquitin protein ligase 2 (HECW2), mRNA.	DKFZp686M17164; NEDL2
6675	UAP1	1.29574		1043.5	0	1352.1	0	45.823	NM_003115.3	UAP1	1	Homo sapiens UDP-N-acteylglucosamine pyrophosphorylase 1 (UAP1), mRNA.	AGX1; AgX; SPAG2
9538	EI24	1.29541		864.9	0	1120.4	0	47.585	NM_004879.3	EI24	11	Homo sapiens etoposide induced 2.4 mRNA (EI24), transcript variant 1, mRNA.	TP53I8; PIG8
59277	NTN4	1.29494		933.4	0	1208.7	0	35.664	NM_021229.3	NTN4	12	Homo sapiens netrin 4 (NTN4), mRNA.	PRO3091; FLJ23180
1728	NQO1	1.29286		2757.6	0	3565.2	0	15.716	NM_000903.2	NQO1	16	Homo sapiens NAD(P)H dehydrogenase, quinone 1 (NQO1), transcript variant 1, mRNA.	NMOR1; NMORI; DHQU; DIA4; DTD; QR1
114757	CYGB	1.29201		1467.4	0	1895.9	0	13.048	NM_134268.3	CYGB	17	Homo sapiens cytoglobin (CYGB), mRNA.	HGB; STAP
27122	DKK3	1.29173		1498.3	0.00141	1935.4	0.00182	17.54	NM_013253.4	DKK3	11	Homo sapiens dickkopf homolog 3 (Xenopus laevis) (DKK3), transcript variant 2, mRNA.	REIC
79673	ZNF329	1.28957		318.4	0	410.6	0	100.115	NM_024620.3	ZNF329	19	Homo sapiens zinc finger protein 329 (ZNF329), mRNA.	FLJ12586
27249	MMADHC	1.28815		1452.7	0	1871.3	0	55.776	NM_015702.2	MMADHC	2	Homo sapiens methylmalonic aciduria (cobalamin deficiency) cblD type, with homocystinuria (MMADHC), nuclear gene encoding mitochondrial protein, mRNA.
8848	TSC22D1	1.28793		676.9	0.00027	871.8	0.00027	32.897	NM_183422.1	TSC22D1	13	Homo sapiens TSC22 domain family, member 1 (TSC22D1), transcript variant 1, mRNA.	TSC22; RP11-269C23.2; DKFZp686O19206; TGFB1I4; MGC17597
84969	C20orf100	1.28693		164.5	0	211.7	0	16.768	NM_032883.1	C20ORF100	20	Homo sapiens chromosome 20 open reading frame 100 (C20orf100), mRNA.	dJ1108D11.2; MGC15880; GCX-1; dJ495O3.1
51247	PAIP2	1.28692		390	0.0655	501.9	0.01925	23.718	NM_001033112.1	PAIP2	5	Homo sapiens poly(A) binding protein interacting protein 2 (PAIP2), transcript variant 1, mRNA.	PAIP2A; MGC72018
731954	LOC731954	1.28578		214.5	0	275.8	0	72.968	XR_015662.2	LOC731954		PREDICTED: Homo sapiens similar to supervillin (LOC731954), mRNA.
1601	DAB2	1.28401		1796.4	0	2306.6	0	176.289	NM_001343.1	DAB2	5	Homo sapiens disabled homolog 2, mitogen-responsive phosphoprotein (Drosophila) (DAB2), mRNA.	FLJ26626; DOC2; DOC-2
8445	DYRK2	1.28263		255.1	0.00036	327.2	0.00028	108.007	NM_003583.2	DYRK2	12	Homo sapiens dual-specificity tyrosine-(Y)-phosphorylation regulated kinase 2 (DYRK2), transcript variant 1, mRNA.
7465	WEE1	1.28252		236.8	0	303.7	0	30.703	NM_003390.2	WEE1	11	Homo sapiens WEE1 homolog (S. pombe) (WEE1), mRNA.	WEE1hu; FLJ16446; DKFZp686I18166
3720	JARID2	1.28056		207.8	0	266.1	0	32.425	NM_004973.2	JARID2	6	Homo sapiens jumonji, AT rich interactive domain 2 (JARID2), mRNA.	JMJ
652	BMP4	1.28036		186.9	0.18411	239.3	0.01718	15.211	NM_001202.2	BMP4	14	Homo sapiens bone morphogenetic protein 4 (BMP4), transcript variant 1, mRNA.	BMP2B1; BMP2B; ZYME
100302741	RNU6-15	1.27673		766.1	0	978.1	0	22.182	NR_028372.1	RNU6-15		Homo sapiens RNA, U6 small nuclear 15 (RNU6-15), small nuclear RNA.
8707	B3GALT2	1.27615		132.9	0.0026	169.6	0	30.757	NM_003783.2	B3GALT2	1	Homo sapiens UDP-Gal:betaGlcNAc beta 1,3-galactosyltransferase, polypeptide 2 (B3GALT2), mRNA.	beta3Gal-T2; BETA3GALT2; GLCT2
9693	RAPGEF2	1.2761		285.4	0	364.2	0	22.847	NM_014247.2	RAPGEF2	4	Homo sapiens Rap guanine nucleotide exchange factor (GEF) 2 (RAPGEF2), mRNA. XM_944403 XM_944410 XM_944412	RA-GEF; PDZGEF1; Rap-GEP; CNrasGEF; Rap GEP; PDZ-GEF1
1376	CPT2	1.27477		249.3	0	317.8	0	18.455	NM_000098.1	CPT2	1	Homo sapiens carnitine palmitoyltransferase II (CPT2), nuclear gene encoding mitochondrial protein, mRNA.	CPTASE; CPT1
54951	COMMD8	1.27288		359.5	0	457.6	0	19.722	NM_017845.2	COMMD8	4	Homo sapiens COMM domain containing 8 (COMMD8), mRNA.	FLJ20502
9519	TBPL1	1.27257		628.1	0	799.3	0	345.927	NM_004865.2	TBPL1	6	Homo sapiens TBP-like 1 (TBPL1), mRNA.	TRF2; STUD; MGC:9620; TLF; TLP; MGC:8389
6890	TAP1	1.27156		512.6	0	651.8	0	345.927	NM_000593.5	TAP1	6	Homo sapiens transporter 1, ATP-binding cassette, sub-family B (MDR/TAP) (TAP1), mRNA.	ABC17; PSF1; FLJ26666; ABCB2; TAP1N; APT1; D6S114E; RING4; FLJ41500; TAP1*0102N
9180	OSMR	1.27055		288.3	0	366.3	0	57.617	NM_003999.1	OSMR	5	Homo sapiens oncostatin M receptor (OSMR), mRNA.	OSMRB; MGC75127; MGC150626; MGC150627
729603	LOC729603	1.27024		1367.3	0	1736.8	0	18.412	NR_003288.1	LOC729603	6	Homo sapiens calcium binding protein P22 pseudogene (LOC729603), non-coding RNA.
26118	WSB1	1.27006		289.2	0	367.3	0	15.949	NM_134264.2	WSB1	17	Homo sapiens WD repeat and SOCS box-containing 1 (WSB1), transcript variant 2, mRNA.	WSB-1; SWIP1
7133	TNFRSF1B	1.26995		117.8	0.17792	149.6	0	18.687	NM_001066.2	TNFRSF1B	1	Homo sapiens tumor necrosis factor receptor superfamily, member 1B (TNFRSF1B), mRNA.	TNF-R-II; TNFR80; TNF-R75; p75; CD120b; TBPII; TNFBR; p75TNFR; TNFR2
205327	C2orf69	1.26969		657.8	0	835.2	0	20.554	NM_153689.5	C2ORF69	2	Homo sapiens chromosome 2 open reading frame 69 (C2orf69), mRNA.
11340	EXOSC8	1.26815		265.9	0	337.2	0	69.912	NM_181503.1	EXOSC8	13	Homo sapiens exosome component 8 (EXOSC8), mRNA.	Rrp43p; EAP2; RRP43; RP11-421P11.3; CIP3; bA421P11.3; OIP2; p9
55667	DENND4C	1.26804		155.2	0	196.8	0	18.168	NM_017925.4	DENND4C	9	Homo sapiens DENN/MADD domain containing 4C (DENND4C), mRNA.	C9orf55B; FLJ20686; bA513M16.3; C9orf55; DKFZp686I09113
8061	FOSL1	1.26797		265.7	0	336.9	0	50.049	NM_005438.2	FOSL1	11	Homo sapiens FOS-like antigen 1 (FOSL1), mRNA.	fra-1; FRA1
10252	SPRY1	1.26735		373.3	0.0062	473.1	0.00019	115.309	NM_005841.1	SPRY1	4	Homo sapiens sprouty homolog 1, antagonist of FGF signaling (Drosophila) (SPRY1), transcript variant 1, mRNA.	hSPRY1
149934	C20orf191	1.26634		226.4	0	286.7	0	67.597	NM_001039379.1	C20ORF191	20	Homo sapiens chromosome 20 open reading frame 191 (C20orf191), mRNA.	bB329D4.2
301	ANXA1	1.26604		6118.7	0	7746.5	0	95.738	NM_000700.1	ANXA1	9	Homo sapiens annexin A1 (ANXA1), mRNA.	LPC1; ANX1
440359	LOC440359	1.2657		640.2	0	810.3	0	56.593	XM_496143.2	LOC440359	16	PREDICTED: Homo sapiens similar to muscle Y-box protein YB2 (LOC440359), mRNA.
9039	UBA3	1.26458		310.3	0	392.4	0	46.865	NM_198195.1	UBA3	3	Homo sapiens ubiquitin-like modifier activating enzyme 3 (UBA3), transcript variant 2, mRNA.	hUba3; MGC22384; hUBA3; UBA3; DKFZp566J164; UBE1C
735301	SNHG9	1.26453		333.8	0	422.1	0	101.858	NR_003142.2	SNHG9	16	Homo sapiens small nucleolar RNA host gene 9 (non-protein coding) (SNHG9), non-coding RNA.	DKFZp686N06141
26061	HACL1	1.26421		564.7	0	713.9	0	345.927	NM_012260.1	HACL1	3	Homo sapiens 2-hydroxyacyl-CoA lyase 1 (HACL1), mRNA.	2-HPCL; HPCL2; HPCL; PHYH2
202243	CCDC125	1.26414		396	0	500.6	0	14.368	NM_176816.3	CCDC125	5	Homo sapiens coiled-coil domain containing 125 (CCDC125), mRNA.	KENAE
150465	TTL	1.264		667.8	0	844.1	0	65.52	NM_153712.3	TTL	2	Homo sapiens tubulin tyrosine ligase (TTL), mRNA.	MGC46235
84656	N-PAC	1.26344		297.6	0	376	0	75.24	NM_032569.2	N-PAC	16	Homo sapiens cytokine-like nuclear factor n-pac (N-PAC), mRNA.	HIBDL; NP60; BM045
55437	STRADB	1.26228		543.7	0	686.3	0	55.948	NM_018571.4	STRADB	2	Homo sapiens STE20-related kinase adaptor beta (STRADB), mRNA.	ILPIPA; ILPIP; PAPK; MGC102916; CALS-21; PRO1038
5695	PSMB7	1.26196		2501.9	0	3157.3	0	84.834	NM_002799.2	PSMB7	9	Homo sapiens proteasome (prosome, macropain) subunit, beta type, 7 (PSMB7), mRNA.	Z
730525	LOC730525	1.26165		261.8	0	330.3	0	14.599	NM_199327.1	LOC730525		PREDICTED: Homo sapiens hypothetical protein LOC730525 (LOC730525), mRNA.
170960	ZNF721	1.25897		178.4	0	224.6	0	44.858	NM_133474.1	ZNF721	4	Homo sapiens zinc finger protein 721 (ZNF721), mRNA.	KIAA1982
9647	PPM1F	1.25768		390.8	0	491.5	0	74.487	NM_014634.2	PPM1F	22	Homo sapiens protein phosphatase 1F (PP2C domain containing) (PPM1F), mRNA.	POPX2; CaMKPase; FEM-2; hFEM-2; KIAA0015
8985	PLOD3	1.25697		1532.1	0	1925.8	0	345.927	NM_001084.4	PLOD3	7	Homo sapiens procollagen-lysine, 2-oxoglutarate 5-dioxygenase 3 (PLOD3), mRNA.	LH3
253959	RALGAPA1	1.25623		168.6	0	211.8	0	17.316	NM_194301.2	RALGAPA1	14	Homo sapiens Ral GTPase activating protein, alpha subunit 1 (catalytic) (RALGAPA1), transcript variant 1, mRNA.	TULIP1; GRIPE; DKFZp667F074; KIAA0884; DKFZp566D133
29994	BAZ2B	1.2546		184.6	0	231.6	0	45.464	NM_013450.1	BAZ2B	2	Homo sapiens bromodomain adjacent to zinc finger domain, 2B (BAZ2B), mRNA.	DKFZP434H071; WALp4; DKFZp762I0516; FLJ45644
84124	ZNF394	1.25458		371.2	0	465.7	0	172.964	NM_032164.2	ZNF394	7	Homo sapiens zinc finger protein 394 (ZNF394), mRNA.	FLJ12298; ZKSCAN14
84888	SPPL2A	1.25443		914.2	0	1146.8	0	345.927	NM_032802.2	SPPL2A	15	Homo sapiens signal peptide peptidase-like 2A (SPPL2A), mRNA.	PSL2; IMP3
23731	C9orf5	1.2544		477.2	0	598.6	0	14.485	NM_032012.1	C9ORF5	9	Homo sapiens chromosome 9 open reading frame 5 (C9orf5), mRNA.	CG2; FLJ33224; CG-2; FLJ23668
25890	ABI3BP	1.25374		2733.1	0	3426.6	0	34.769	NM_015429.2	ABI3BP	3	Homo sapiens ABI gene family, member 3 (NESH) binding protein (ABI3BP), mRNA.	FLJ41743; FLJ41754; TARSH; NESHBP
1186	CLCN7	1.25273		1574.4	0	1972.3	0	131.032	NM_001287.3	CLCN7	16	Homo sapiens chloride channel 7 (CLCN7), mRNA.	CLC-7; FLJ39644; OPTA2; FLJ46423; CLC7; FLJ26686
4774	NFIA	1.25227		176	0	220.4	0	30.301	NM_005595.1	NFIA	1	Homo sapiens nuclear factor I/A (NFIA), mRNA.	KIAA1439; NFI-L; DKFZp434L0422
85464	SSH2	1.25187		160.8	0	201.3	0	25.254	NM_033389.2	SSH2	17	Homo sapiens slingshot homolog 2 (Drosophila) (SSH2), mRNA.	KIAA1725; MGC78588; SSH-2
56603	CYP26B1	1.25167		270.2	0	338.2	0	73.961	NM_019885.2	CYP26B1	2	Homo sapiens cytochrome P450, family 26, subfamily B, polypeptide 1 (CYP26B1), mRNA.	CYP26A2; MGC129613; P450RAI-2; DKFZp686G0638
56907	SPIRE1	1.25108		1084.1	0	1356.3	0	97.777	NM_020148.1	SPIRE1	18	Homo sapiens spire homolog 1 (Drosophila) (SPIRE1), transcript variant 2, mRNA.	Spir-1; MGC150622; MGC150621
23558	WBP2	1.25068		3584.6	0	4483.2	0	56.76	NM_012478.2	WBP2	17	Homo sapiens WW domain binding protein 2 (WBP2), mRNA.	MGC18269; WBP-2
100130168	LOC100130168	1.25045		990.6	0	1238.7	0	345.927	XM_001719127.1	LOC100130168		PREDICTED: Homo sapiens hypothetical protein LOC100130168 (LOC100130168), mRNA.
494514	C18orf56	1.25016		156.3	0	195.4	0	22.682	NM_001012716.1	C18ORF56	18	Homo sapiens chromosome 18 open reading frame 56 (C18orf56), mRNA.
7533	YWHAH	1.24872		4097.7	0	5116.9	0	27.298	NM_003405.3	YWHAH	22	Homo sapiens tyrosine 3-monooxygenase/tryptophan 5-monooxygenase activation protein, eta polypeptide (YWHAH), mRNA.	YWHA1
27315	FRAG1	1.24825		356.5	0	445	0	34.351	NM_014489.1	FRAG1	11	Homo sapiens FGF receptor activating protein 1 (FRAG1), mRNA.	MGC799; PGAP2
283464	GXYLT1	1.24695		147.4	0	183.8	0	28.279	XM_290597.6	GXYLT1	12	Homo sapiens glucoside xylosyltransferase 1 (GXYLT1), transcript variant 2, mRNA.	FLJ43151
54887	UHRF1BP1	1.24651		186.2	0	232.1	0	31.303	NM_017754.3	UHRF1BP1	6	Homo sapiens UHRF1 binding protein 1 (UHRF1BP1), mRNA.	C6orf107; UHRF1BP1; RP3-349A12.1; FLJ20302; dJ349A12.1
83648	FAM167A	1.24204		141.3	0.0013	175.5	0	23.193	NM_053279.2	FAM167A	8	Homo sapiens family with sequence similarity 167, member A (FAM167A), mRNA.
100131801	LOC100131801	1.24157		1206.7	0	1498.2	0	28.846	XM_001726504.1	LOC100131801	19	PREDICTED: Homo sapiens similar to hCG2036585 (LOC100131801), mRNA.
4071	TM4SF1	1.24095		4597.3	0	5705	0	25.754	NM_014220.2	TM4SF1	3	Homo sapiens transmembrane 4 L six family member 1 (TM4SF1), mRNA.	M3S1; L6; H-L6; TAAL6
100131718	LOC100131718	1.2405		247.4	0	306.9	0	61.055	XR_038705.1	LOC100131718		PREDICTED: Homo sapiens misc_RNA (LOC100131718), miscRNA.
9159	PCSK7	1.23872		356.9	0	442.1	0	54.641	NM_004716.2	PCSK7	11	Homo sapiens proprotein convertase subtilisin/kexin type 7 (PCSK7), mRNA.	SPC7; PC8; LPC; PC7
25831	HECTD1	1.23826		1043	0	1291.5	0	15.433	NM_015382.1	HECTD1	14	Homo sapiens HECT domain containing 1 (HECTD1), mRNA.	KIAA1131
113691	MGC16703	1.23802		3504.4	0.00402	4338.5	0.00567	14.87	NM_145042.2	MGC16703	22	Homo sapiens tubulin, alpha pseudogene (MGC16703), non-coding RNA.
26262	TSPAN17	1.23757		392.3	0	485.5	0	43.959	NM_012171.1	TSPAN17	5	Homo sapiens tetraspanin 17 (TSPAN17), transcript variant 1, mRNA.	FBX23; MGC14859; TM4SF17; FBXO23; MGC71255
267004	PGBD3	1.23708		574.5	0	710.7	0	118.218	NM_170753.1	PGBD3	10	Homo sapiens piggyBac transposable element derived 3 (PGBD3), mRNA.	FLJ90201
1903	S1PR3	1.2357		160.8	0	198.7	0	17.37	NM_005226.2	S1PR3	9	Homo sapiens sphingosine-1-phosphate receptor 3 (S1PR3), mRNA.	FLJ37523; S1PR3; EDG-3; MGC71696; S1P3; LPB3
10430	TMEM147	1.23563		1538.4	0	1900.9	0	345.927	NM_032635.2	TMEM147	19	Homo sapiens transmembrane protein 147 (TMEM147), mRNA.	MGC1936; NIFIE14
64167	LRAP	1.23559		1647.8	0	2036	0	24.715	NM_022350.1	LRAP	5	Homo sapiens leukocyte-derived arginine aminopeptidase (LRAP), mRNA.	FLJ23633; FLJ23807; FLJ23701; L-RAP; ERAP2
81850	KRTAP1-3	1.23508		194.4	0	240.1	0	19.238	NM_030966.1	KRTAP1-3	17	Homo sapiens keratin associated protein 1-3 (KRTAP1-3), mRNA.	KAP1.8B; KAP1.6; KAP1.8A; KAP1.3; MGC119905; KAP1.9; MGC119903; KRTAP1.3; KAP1.2; MGC119904
55711	FAR2	1.23488		157.1	0.00014	194	0	21.778	NM_018099.3	FAR2	12	Homo sapiens fatty acyl CoA reductase 2 (FAR2), mRNA.	FAR2; FLJ10462
51588	PIAS4	1.23371		408.2	0	503.6	0	19.02	NM_015897.2	PIAS4	19	Homo sapiens protein inhibitor of activated STAT, 4 (PIAS4), mRNA.	MGC35296; ZMIZ6; Piasg; FLJ12419; PIASY
231	AKR1B1	1.23333		2295.5	0	2831.1	0	345.927	NM_001628.2	AKR1B1	7	Homo sapiens aldo-keto reductase family 1, member B1 (aldose reductase) (AKR1B1), mRNA.	ALDR1; MGC1804; ALR2; AR; ADR
642567	LOC642567	1.23323		1970.2	0	2429.7	0	37.779	XR_038054.1	LOC642567		PREDICTED: Homo sapiens misc_RNA (LOC642567), miscRNA.
965	CD58	1.23308		223.1	0	275.1	0	20.852	NM_001779.1	CD58	1	Homo sapiens CD58 molecule (CD58), mRNA.	LFA3; LFA-3
288	ANK3	1.23268		157.3	1e-05	193.9	0	39.106	NM_020987.2	ANK3	10	Homo sapiens ankyrin 3, node of Ranvier (ankyrin G) (ANK3), transcript variant 1, mRNA.	ANKYRIN-G; FLJ45464
147463	ANKRD29	1.23261		225.7	0	278.2	0	29.985	NM_173505.2	ANKRD29	18	Homo sapiens ankyrin repeat domain 29 (ANKRD29), mRNA.	FLJ25053
23503	ZFYVE26	1.23214		443.7	0	546.7	0	14.8	NM_015346.2	ZFYVE26	14	Homo sapiens zinc finger, FYVE domain containing 26 (ZFYVE26), mRNA.	KIAA0321; DKFZp781H1112; DKFZp686F19106
23405	DICER1	1.23203		146.1	0.02252	180	0.03474	18.255	NM_177438.1	DICER1	14	Homo sapiens Dicer1, Dcr-1 homolog (Drosophila) (DICER1), transcript variant 1, mRNA.	HERNA; KIAA0928; Dicer
3106	HLA-B	1.23183		1195.7	0	1472.9	0	56.033	NM_005514.5	HLA-B	6	Homo sapiens major histocompatibility complex, class I, B (HLA-B), mRNA.	AS; HLA-B-5501; SPDA1; HLA B
23365	ARHGEF12	1.23101		160.6	0	197.7	0	27.323	NM_015313.1	ARHGEF12	11	Homo sapiens Rho guanine nucleotide exchange factor (GEF) 12 (ARHGEF12), mRNA.	LARG; DKFZp686O2372; KIAA0382; PRO2792
644935	LOC644935	1.23098		257.6	0	317.1	0	18.327	XM_928022.1	LOC644935	2	PREDICTED: Homo sapiens similar to E74-like factor 2 (ets domain transcription factor) isoform 1 (LOC644935), mRNA.
132720	C4orf32	1.23004		201.7	0	248.1	0	47.1	NM_152400.1	C4ORF32	4	Homo sapiens chromosome 4 open reading frame 32 (C4orf32), mRNA.	FLJ39370
89970	RSPRY1	1.22865		352.5	0	433.1	0	55.844	NM_133368.1	RSPRY1	16	Homo sapiens ring finger and SPRY domain containing 1 (RSPRY1), mRNA.	KIAA1972
154791	HSPC268	1.22835		349.9	0	429.8	0	27.94	NM_197964.1	HSPC268	7	Homo sapiens hypothetical protein HSPC268 (HSPC268), mRNA.
23659	PLA2G15	1.22651		308.6	0	378.5	0	20.953	NM_012320.3	PLA2G15	16	Homo sapiens phospholipase A2, group XV (PLA2G15), mRNA.	DKFZp564A0122; ACS; LPLA2; LLPL
221955	DAGLB	1.22642		360.4	0	442	0	21.574	NM_139179.1	DAGLB	7	Homo sapiens diacylglycerol lipase, beta (DAGLB), mRNA.	FLJ33624; DAGLBETA; FLJ33909; KCCR13L
503632	DUXAP3	1.22579		511.1	0.04269	626.5	0.00324	172.964	NR_002220.1	DUXAP3	10	Homo sapiens double homeobox A pseudogene 3 (DUXAP3) on chromosome 10.
154091	SLC2A12	1.22575		185.6	0	227.5	0	23.193	NM_145176.1	SLC2A12	6	Homo sapiens solute carrier family 2 (facilitated glucose transporter), member 12 (SLC2A12), mRNA.	GLUT12; GLUT8
1837	DTNA	1.22574		148.4	1e-05	181.9	0	115.309	NM_032981.2	DTNA	18	Homo sapiens dystrobrevin, alpha (DTNA), transcript variant 8, mRNA.	D18S892E; DTN; LVNC1; DRP3
55731	C17orf63	1.22564		237.1	0	290.6	0	42.17	NM_018182.1	C17ORF63	17	Homo sapiens chromosome 17 open reading frame 63 (C17orf63), transcript variant 1, mRNA.	FLJ10700
55173	MRPS10	1.22554		767.5	0	940.6	0	119.628	NM_018141.2	MRPS10	6	Homo sapiens mitochondrial ribosomal protein S10 (MRPS10), nuclear gene encoding mitochondrial protein, mRNA.	FLJ10567; PNAS-122; MRP-S10
5683	PSMA2	1.22505		278.6	0	341.3	0	61.278	NM_002787.3	PSMA2	7	Homo sapiens proteasome (prosome, macropain) subunit, alpha type, 2 (PSMA2), mRNA.	HC3; MU; PSC2; PMSA2
51099	ABHD5	1.22499		345.8	0	423.6	0	42.228	NM_016006.3	ABHD5	3	Homo sapiens abhydrolase domain containing 5 (ABHD5), mRNA.	MGC8731; CGI58; CDS; NCIE2; IECN2
441191	LOC441191	1.22484		144.1	0	176.5	0	16.223	XR_001271.1	LOC441191		PREDICTED: Homo sapiens similar to hypothetical protein FLJ10307 (LOC441191), misc RNA.
274	BIN1	1.22381		600.5	0	734.9	0	65.722	NM_139343.1	BIN1	2	Homo sapiens bridging integrator 1 (BIN1), transcript variant 1, mRNA.	MGC10367; AMPH2; DKFZp547F068; SH3P9; AMPHL
30061	SLC40A1	1.22208		158.5	0	193.7	0	20.602	NM_014585.3	SLC40A1	2	Homo sapiens solute carrier family 40 (iron-regulated transporter), member 1 (SLC40A1), mRNA.	IREG1; HFE4; MST079; FPN1; MTP1; MSTP079; SLC11A3
100128892	LOC100128892	1.2218		367.9	0	449.5	0	16.455	XM_001716912.1	LOC100128892		PREDICTED: Homo sapiens hypothetical protein LOC100128892 (LOC100128892), mRNA.
23196	FAM120A	1.22165		1873.7	0	2289	0	61.767	NM_014612.3	FAM120A	9	Homo sapiens family with sequence similarity 120A (FAM120A), mRNA.	MGC111527; C9orf10; MGC133257; DNAPTP1; DNAPTP5
5090	PBX3	1.22147		455.6	0	556.5	0	20.618	NM_006195.4	PBX3	9	Homo sapiens pre-B-cell leukemia homeobox 3 (PBX3), mRNA.
115548	FCHO2	1.22106		172.8	0	211	0	17.43	NM_138782.1	FCHO2	5	Homo sapiens FCH domain only 2 (FCHO2), mRNA.
286101	ZNF252	1.22097		443.5	0	541.5	0	18.812	NR_023392.1	ZNF252	8	Homo sapiens zinc finger protein 252 (ZNF252), non-coding RNA.
66036	MTMR9	1.22093		344	0	420	0	72.965	NM_015458.3	MTMR9	8	Homo sapiens myotubularin related protein 9 (MTMR9), mRNA.	LIP-STYX; C8orf9; DKFZp434K171; MTMR8; MGC126672
9353	SLIT2	1.22053		282.5	0	344.8	0	19.72	NM_004787.1	SLIT2	4	Homo sapiens slit homolog 2 (Drosophila) (SLIT2), mRNA.	Slit-2; SLIL3; FLJ14420
54662	TBC1D13	1.22046		233.6	0	285.1	0	26.484	NM_018201.2	TBC1D13	9	Homo sapiens TBC1 domain family, member 13 (TBC1D13), mRNA.	RP11-545E17.5; FLJ10743
64105	CENPK	1.21925		182.9	0	223	0	18.323	NM_022145.2	CENPK	5	Homo sapiens centromere protein K (CENPK), mRNA.	AF5alpha; P33; FKSG14; CENP-K; Solt
64115	C10orf54	1.21871		322.8	0	393.4	0	31.84	NM_022153.1	C10ORF54	10	Homo sapiens chromosome 10 open reading frame 54 (C10orf54), mRNA.	PP2135; GI24; SISP1
51164	DCTN4	1.21866		305.5	0	372.3	0	56.252	NM_016221.2	DCTN4	5	Homo sapiens dynactin 4 (p62) (DCTN4), mRNA.
25777	UNC84B	1.21859		1303.8	0	1588.8	0	21.475	NM_015374.1	UNC84B	22	Homo sapiens unc-84 homolog B (C. elegans) (UNC84B), mRNA.	KIAA0668; MGC133055; SUN2; MGC133056
10097	ACTR2	1.21856		2408.5	0	2934.9	0	27.614	NM_001005386.1	ACTR2	2	Homo sapiens ARP2 actin-related protein 2 homolog (yeast) (ACTR2), transcript variant 1, mRNA.	ARP2
64838	FNDC4	1.21851		344.6	0	419.9	0	45.911	NM_022823.1	FNDC4	2	Homo sapiens fibronectin type III domain containing 4 (FNDC4), mRNA.	FLJ22362; FRCP1
91947	ARRDC4	1.21758		184.3	0	224.4	0	13.745	NM_183376.1	ARRDC4	15	Homo sapiens arrestin domain containing 4 (ARRDC4), mRNA.	FLJ36045
80777	CYB5B	1.21715		1753.2	0	2133.9	0	117.712	NM_030579.1	CYB5B	16	Homo sapiens cytochrome b5 type B (outer mitochondrial membrane) (CYB5B), nuclear gene encoding mitochondrial protein, mRNA.	OMB5; CYB5-M; DKFZp686M0619
646786	LOC646786	1.21483		156.4	0	190	0	17.94	XM_929738.1	LOC646786	6	PREDICTED: Homo sapiens similar to Afadin (AF-6 protein) (LOC646786), mRNA.
22920	KIFAP3	1.21446		478.4	0	581	0	22.418	NM_014970.2	KIFAP3	1	Homo sapiens kinesin-associated protein 3 (KIFAP3), mRNA.	SMAP; Smg-GDS; KAP3; dJ190I16.1; FLJ22818
80205	CHD9	1.21421		690.9	0	838.9	0	19.814	NM_025134.3	CHD9	16	Homo sapiens chromodomain helicase DNA binding protein 9 (CHD9), mRNA.	AD013; KISH2; CReMM; PRIC320
11177	BAZ1A	1.21326		194.6	0	236.1	0	19.385	NM_182648.1	BAZ1A	14	Homo sapiens bromodomain adjacent to zinc finger domain, 1A (BAZ1A), transcript variant 2, mRNA.	WALp1; hACF1; DKFZP586E0518; FLJ14383; ACF1; WCRF180
9510	ADAMTS1	1.21324		2810.9	0	3410.3	0	16.684	NM_006988.3	ADAMTS1	21	Homo sapiens ADAM metallopeptidase with thrombospondin type 1 motif, 1 (ADAMTS1), mRNA.	KIAA1346; C3-C5; METH1
283267	LOC283267	1.21303		397.6	0	482.3	0	76.429	NR_015451.1	LOC283267	11	Homo sapiens hypothetical LOC283267 (LOC283267), non-coding RNA.
55333	SYNJ2BP	1.21292		366.8	0	444.9	0	16.769	NM_018373.1	SYNJ2BP	14	Homo sapiens synaptojanin 2 binding protein (SYNJ2BP), mRNA.	Arip2; OMP25; FLJ11271
54510	PCDH18	1.21246		869.8	0	1054.6	0	23.141	NM_019035.2	PCDH18	4	Homo sapiens protocadherin 18 (PCDH18), mRNA.	KIAA1562; DKFZP434B0923; PCDH68L
56919	DHX33	1.21222		266.7	0	323.3	0	44.705	NM_020162.2	DHX33	17	Homo sapiens DEAH (Asp-Glu-Ala-His) box polypeptide 33 (DHX33), mRNA.	DDX33; FLJ21972; DKFZp762F2011
3915	LAMC1	1.21192		7458.1	0	9038.6	0	50.049	NM_002293.2	LAMC1	1	Homo sapiens laminin, gamma 1 (formerly LAMB2) (LAMC1), mRNA.	LAMB2; MGC87297
5899	RALB	1.21166		1132	0	1371.6	0	36.426	NM_002881.2	RALB	2	Homo sapiens v-ral simian leukemia viral oncogene homolog B (ras related; GTP binding protein) (RALB), mRNA.
4214	MAP3K1	1.2112		321.5	0	389.4	0	58.794	XM_042066.10	MAP3K1	5	Homo sapiens mitogen-activated protein kinase kinase kinase 1 (MAP3K1), mRNA.	MAPKKK1; MEKK1; MEKK
10712	FAM189B	1.20996		381.5	0.07384	461.6	0.02862	42.182	NM_198264.1	FAM189B	1	Homo sapiens family with sequence similarity 189, member B (FAM189B), transcript variant 2, mRNA.	cote 1; COTE1
57089	ENTPD7	1.20964		143.1	0	173.1	0	14.697	NM_020354.2	ENTPD7	10	Homo sapiens ectonucleoside triphosphate diphosphohydrolase 7 (ENTPD7), mRNA.	MGC141913; LALP1; RP11-483F11.1; FLJ30978
26578	OSTF1	1.20904		486.5	0	588.2	0	13.107	NM_012383.3	OSTF1	9	Homo sapiens osteoclast stimulating factor 1 (OSTF1), mRNA.	bA235O14.1; OSF; SH3P2; FLJ20559
100132391	LOC100132391	1.20882		924.7	0	1117.8	0	34.262	XM_001716455.1	LOC100132391	17	PREDICTED: Homo sapiens hypothetical protein LOC100132391 (LOC100132391), mRNA.
22903	BTBD3	1.20868		216.6	0.0062	261.8	0.0048	37.837	NM_181443.1	BTBD3	20	Homo sapiens BTB (POZ) domain containing 3 (BTBD3), transcript variant 2, mRNA.	dJ742J24.1; KIAA0952; MGC130039; MGC130038
10988	METAP2	1.20861		1317.3	0	1592.1	0	115.222	NM_006838.2	METAP2	12	Homo sapiens methionyl aminopeptidase 2 (METAP2), mRNA.	p67eIF2; MAP2; p67; MNPEP
8531	CSDA	1.2084		3222.7	0	3894.3	0	34.165	NM_003651.3	CSDA	12	Homo sapiens cold shock domain protein A (CSDA), mRNA.	CSDA1; DBPA; ZONAB
27072	VPS41	1.20819		410.2	0.00032	495.6	0.00028	26.782	NM_014396.2	VPS41	7	Homo sapiens vacuolar protein sorting 41 (yeast) (VPS41), transcript variant 1, mRNA.	HVSP41
4277	MICB	1.2079		202.5	0	244.6	0	33.228	NM_005931.2	MICB	6	Homo sapiens MHC class I polypeptide-related sequence B (MICB), mRNA.	PERB11.2
84270	C9orf89	1.20745		265.6	0	320.7	0	19.324	NM_032310.2	C9ORF89	9	Homo sapiens chromosome 9 open reading frame 89 (C9orf89), mRNA.	MGC11115; BinCARD; MGC110898; bA370F5.1
84109	QRFPR	1.20696		611.7	0	738.3	0	19.084	NM_198179.2	QRFPR	4	Homo sapiens pyroglutamylated RFamide peptide receptor (QRFPR), mRNA.	SP9155; MGC149217; AQ27
2717	GLA	1.20674		572.7	0	691.1	0	90.258	NM_000169.1	GLA	X	Homo sapiens galactosidase, alpha (GLA), mRNA.	GALA
8697	CDC23	1.2061		400.3	0	482.8	0	42.755	NM_004661.2	CDC23	5	Homo sapiens cell division cycle 23 homolog (S. cerevisiae) (CDC23), mRNA.	APC8
7295	TXN	1.20581		9112.1	0	10987.5	0	176.533	NM_003329.2	TXN	9	Homo sapiens thioredoxin (TXN), mRNA.	DKFZp686B1993; TRX; MGC61975
997	CDC34	1.20451		314.9	0	379.3	0	26.366	NM_004359.1	CDC34	19	Homo sapiens cell division cycle 34 homolog (S. cerevisiae) (CDC34), mRNA.	UBE2R1; UBC3; E2-CDC34
29110	TBK1	1.20353		441.7	0	531.6	0	21.429	NM_013254.2	TBK1	12	Homo sapiens TANK-binding kinase 1 (TBK1), mRNA.	T2K; NAK; FLJ11330
79654	HECTD3	1.20291		240.5	0	289.3	0	40.474	NM_024602.4	HECTD3	1	Homo sapiens HECT domain containing 3 (HECTD3), mRNA.	FLJ31983; RP11-69J16.1; FLJ21156; MGC161630
3958	LGALS3	1.2029		1256.3	0	1511.2	0	108.544	NM_002306.1	LGALS3	14	Homo sapiens lectin, galactoside-binding, soluble, 3 (galectin 3) (LGALS3), mRNA.	GAL3; MAC2; LGALS2; CBP35; GALBP
22949	PTGR1	1.20288		999.1	0	1201.8	0	28.702	NM_012212.2	PTGR1	9	Homo sapiens prostaglandin reductase 1 (PTGR1), mRNA.	MGC34943
960	CD44	1.20213		1892.8	1e-05	2275.4	0.00013	44.578	NM_001001390.1	CD44	11	Homo sapiens CD44 molecule (Indian blood group) (CD44), transcript variant 4, mRNA.	LHR; CDW44; ECMR-III; MGC10468; MDU2; CSPG8; Pgp1; IN; MUTCH-I; MIC4; MDU3; MC56; HCELL
8092	ALX1	1.20211		190	0	228.4	0	22.736	NM_006982.2	ALX1	12	Homo sapiens ALX homeobox 1 (ALX1), mRNA.	CART1
29880	ALG5	1.20155		631.1	0	758.3	0	31.035	NM_013338.3	ALG5	13	Homo sapiens asparagine-linked glycosylation 5 homolog (S. cerevisiae, dolichyl-phosphate beta-glucosyltransferase) (ALG5), mRNA.	bA421P11.2; RP11-421P11.2
26511	CHIC2	1.20154		1404.2	0	1687.2	0	108.736	NM_012110.2	CHIC2	4	Homo sapiens cysteine-rich hydrophobic domain 2 (CHIC2), mRNA.	BTL; MGC21173
114908	TMEM123	1.20107		1472.1	0	1768.1	0	108.882	NM_052932.1	TMEM123	11	Homo sapiens transmembrane protein 123 (TMEM123), mRNA.	PORMIN; PORIMIN; KCT3
51290	ERGIC2	1.20105		325.3	0	390.7	0	16.82	NM_016570.2	ERGIC2	12	Homo sapiens ERGIC and golgi 2 (ERGIC2), mRNA.	cd002; PTX1; MGC111152; CDA14; Erv41
84336	TMEM101	1.20079		429.3	0	515.5	0	13.288	NM_032376.2	TMEM101	17	Homo sapiens transmembrane protein 101 (TMEM101), mRNA.	FLJ23987; MGC4251
100128288	LOC100128288	1.20059		512.5	0	615.3	0	33.205	NR_024447.1	LOC100128288	17	Homo sapiens hypothetical protein LOC100128288 (LOC100128288), non-coding RNA.
2531	KDSR	1.20034		177.7	0	213.3	0	19.693	NM_002035.2	KDSR	18	Homo sapiens 3-ketodihydrosphingosine reductase (KDSR), mRNA.	FLJ92680; FLJ36555; DHSR; FVT1
10736	SIX2	1.19929		168.6	0	202.2	0	19.315	NM_016932.3	SIX2	2	Homo sapiens SIX homeobox 2 (SIX2), mRNA.
250	ALPP	1.19877		569.5	0	682.7	0	40.198	NM_001632.2	ALPP	2	Homo sapiens alkaline phosphatase, placental (Regan isozyme) (ALPP), mRNA.	PLAP; ALP
646463	LOC646463	1.1986		242.2	0	290.3	0	13.232	XM_929387.1	LOC646463		PREDICTED: Homo sapiens similar to Ubiquitin-conjugating enzyme E2 H (Ubiquitin-protein ligase H) (Ubiquitin carrier protein H) (UBCH2) (E2-20K) (LOC646463), mRNA.
55761	TTC17	1.19781		328.1	0	393	0	55.382	NM_018259.3	TTC17	11	Homo sapiens tetratricopeptide repeat domain 17 (TTC17), mRNA.	DKFZp686D20222; FLJ23673; FLJ10890; FLJ13099
25844	YIPF3	1.19731		1346.1	0	1611.7	0	24.856	NM_015388.2	YIPF3	6	Homo sapiens Yip1 domain family, member 3 (YIPF3), mRNA.	FinGER3; dJ337H4.3; KLIP1; DKFZP566C243; RP3-337H4.3; C6orf109
144165	PRICKLE1	1.19704		459.8	0	550.4	0	46.293	NM_153026.1	PRICKLE1	12	Homo sapiens prickle homolog 1 (Drosophila) (PRICKLE1), mRNA.	MGC138902; FLJ31627; MGC138903; RILP; FLJ31937
653496	LOC653496	1.19699		206.1	0	246.7	0	29.07	XM_930236.1	LOC653496	1	PREDICTED: Homo sapiens similar to hypothetical gene supported by AK123662 (LOC653496), mRNA.
7091	TLE4	1.19688		275.8	0	330.1	0	33.053	NM_007005.3	TLE4	9	Homo sapiens transducin-like enhancer of split 4 (E(sp1) homolog, Drosophila) (TLE4), mRNA.	BCE-1; ESG4; ESG; GRG4; E(spI)
29091	STXBP6	1.19666		143.9	4e-05	172.2	0	15.732	NM_014178.6	STXBP6	14	Homo sapiens syntaxin binding protein 6 (amisyn) (STXBP6), mRNA.	amisyn; FLJ39638; HSPC156
6738	TROVE2	1.19533		385.5	0.00027	460.8	0.00027	19.86	NM_001042370.1	TROVE2	1	Homo sapiens TROVE domain family, member 2 (TROVE2), transcript variant 3, mRNA.	SSA2; RO60
4144	MAT2A	1.19514		2211.7	0	2643.3	0	106.176	NM_005911.4	MAT2A	2	Homo sapiens methionine adenosyltransferase II, alpha (MAT2A), mRNA.	MATII; SAMS2; MATA2
9110	MTMR4	1.19475		285.5	0	341.1	0	29.993	NM_004687.3	MTMR4	17	Homo sapiens myotubularin related protein 4 (MTMR4), mRNA.	FYVE-DSP2; ZFYVE11; KIAA0647
23039	XPO7	1.19442		229.4	0	274	0	24.291	NM_015024.2	XPO7	8	Homo sapiens exportin 7 (XPO7), mRNA.	KIAA0745; RANBP16
23271	CAMSAP1L1	1.19389		392.5	0	468.6	0	31.883	NM_203459.1	CAMSAP1L1	1	Homo sapiens calmodulin regulated spectrin-associated protein 1-like 1 (CAMSAP1L1), mRNA.	KIAA1078; MGC150681; MGC150680; RP11-93N17.1
195827	C9orf21	1.19372		302.5	0	361.1	0	13.019	NM_153698.1	C9ORF21	9	Homo sapiens chromosome 9 open reading frame 21 (C9orf21), mRNA.
6867	TACC1	1.19366		1593.5	0	1902.1	0	102.062	NM_006283.1	TACC1	8	Homo sapiens transforming, acidic coiled-coil containing protein 1 (TACC1), mRNA.	DKFZp686K18126; Ga55; KIAA1103
8907	AP1M1	1.19347		520.5	0	621.2	0	21.192	NM_032493.2	AP1M1	19	Homo sapiens adaptor-related protein complex 1, mu 1 subunit (AP1M1), mRNA.	MU-1A; CLAPM2; CLTNM; AP47
9935	MAFB	1.19323		212.7	0	253.8	0	30.229	NM_005461.3	MAFB	20	Homo sapiens v-maf musculoaponeurotic fibrosarcoma oncogene homolog B (avian) (MAFB), mRNA.	KRML; MGC43127
9052	GPRC5A	1.19089		228.4	0	272	0	26.977	NM_003979.3	GPRC5A	12	Homo sapiens G protein-coupled receptor, family C, group 5, member A (GPRC5A), mRNA.	RAIG1; RAI3; GPCR5A
11080	DNAJB4	1.1907		339.8	0	404.6	0	52.448	NM_007034.3	DNAJB4	1	Homo sapiens DnaJ (Hsp40) homolog, subfamily B, member 4 (DNAJB4), mRNA.	DjB4; DNAJW; HLJ1
5516	PPP2CB	1.19063		480.5	6e-05	572.1	0	115.309	NM_004156.2	PPP2CB	8	Homo sapiens protein phosphatase 2 (formerly 2A), catalytic subunit, beta isoform (PPP2CB), transcript variant 1, mRNA.	PP2CB
100133607	LOC100133607	1.18986		5830.2	0	6937.1	0	62.538	XM_001713724.1	LOC100133607		PREDICTED: Homo sapiens hypothetical protein LOC100133607, transcript variant 2 (LOC100133607), mRNA.
100133876	LOC100133876	1.18975		10021.7	0	11923.3	0	61.663	XM_001713723.1	LOC100133876		PREDICTED: Homo sapiens hypothetical protein LOC100133876, transcript variant 2 (LOC100133876), mRNA.
63908	NAPB	1.1896		273.2	0	325	0	15.741	NM_022080.1	NAPB	20	Homo sapiens N-ethylmaleimide-sensitive factor attachment protein, beta (NAPB), mRNA.	SNAP-BETA; MGC48335; MGC26066
1960	EGR3	1.18951		196.3	0.02079	233.5	0.02296	32.323	NM_004430.2	EGR3	8	Homo sapiens early growth response 3 (EGR3), mRNA.	PILOT; MGC138484
5531	PPP4C	1.18935		700.3	0	832.9	0	19.551	NM_002720.1	PPP4C	16	Homo sapiens protein phosphatase 4 (formerly X), catalytic subunit (PPP4C), mRNA.	PPX; PP4; PPH3
286343	C9orf150	1.18826		277.8	0	330.1	0	33.228	NM_203403.1	C9ORF150	9	Homo sapiens chromosome 9 open reading frame 150 (C9orf150), mRNA.	HYST0841; MGC46502; FLJ90271; FLJ38505; bA3L8.2
54737	MPHOSPH8	1.18821		291.7	0	346.6	0	31.902	NM_017520.2	MPHOSPH8	13	Homo sapiens M-phase phosphoprotein 8 (MPHOSPH8), mRNA.	TWA3; FLJ35237; HSMPP8; mpp8
27286	SRPX2	1.18818		641.4	0	762.1	0	78.631	NM_014467.1	SRPX2	X	Homo sapiens sushi-repeat-containing protein, X-linked 2 (SRPX2), mRNA.	SRPUL; RESDX
51133	KCTD3	1.18802		482.4	0	573.1	0	24.96	NM_016121.3	KCTD3	1	Homo sapiens potassium channel tetramerisation domain containing 3 (KCTD3), mRNA.	MGC43935; NY-REN-45
29109	FHOD1	1.18774		344.1	0	408.7	0	51.924	NM_013241.1	FHOD1	16	Homo sapiens formin homology 2 domain containing 1 (FHOD1), mRNA.	FHOS
64065	PERP	1.18719		523	0	620.9	0	16.194	NM_022121.2	PERP	6	Homo sapiens PERP, TP53 apoptosis effector (PERP), mRNA.	THW; RP3-496H19.1; KRTCAP1; KCP1; dJ496H19.1; PIGPC1
7358	UGDH	1.18713		1644.3	0	1952	0	90.492	NM_003359.2	UGDH	4	Homo sapiens UDP-glucose dehydrogenase (UGDH), mRNA.	UDPGDH; UGD; UDP-GlcDH; GDH
10749	KIF1C	1.18682		212.5	0	252.2	0	20.154	NM_006612.3	KIF1C	17	Homo sapiens kinesin family member 1C (KIF1C), mRNA.	LTXS1; KIAA0706
221336	BEND6	1.1866		228.3	0	270.9	0	17.966	NM_152731.2	BEND6	6	Homo sapiens BEN domain containing 6 (BEND6), mRNA.	bA203B9.1; FLJ30162
84516	DCTN5	1.1863		763.3	0	905.5	0	26.48	NM_032486.2	DCTN5	16	Homo sapiens dynactin 5 (p25) (DCTN5), mRNA.	MGC3248; p25
23471	TRAM1	1.18589		6453.7	0	7653.4	0	15.292	NM_014294.3	TRAM1	8	Homo sapiens translocation associated membrane protein 1 (TRAM1), mRNA.	PNAS-8; TRAMP; TRAM
129303	TMEM150A	1.18548		479.3	0	568.2	0	28.671	NM_001031738.1	TMEM150A	2	Homo sapiens transmembrane protein 150A (TMEM150A), transcript variant 1, mRNA.	TM6P1; FLJ90024
23144	ZC3H3	1.18519		221.4	0	262.4	0	29.041	NM_015117.1	ZC3H3	8	Homo sapiens zinc finger CCCH-type containing 3 (ZC3H3), mRNA.	KIAA0150; ZC3HDC3
116143	WDR92	1.18485		174.2	0	206.4	0	14.068	NM_138458.1	WDR92	2	Homo sapiens WD repeat domain 92 (WDR92), mRNA.	FLJ31741
10808	HSPH1	1.1842		1388.2	0	1643.9	0	14.585	NM_006644.2	HSPH1	13	Homo sapiens heat shock 105kDa/110kDa protein 1 (HSPH1), mRNA.	HSP105B; DKFZp686M05240; HSP105; HSP105A; NY-CO-25; KIAA0201
56650	CLDND1	1.18369		611.9	0	724.3	0	65.004	NM_019895.1	CLDND1	3	Homo sapiens claudin domain containing 1 (CLDND1), transcript variant 1, mRNA.	GENX-3745; MGC111162; C3orf4; MGC3316; MGC9861
10056	FARSLB	1.1832		5028.4	0	5949.6	0	52.166	NM_005687.2	FARSLB	2	Homo sapiens phenylalanine-tRNA synthetase-like, beta subunit (FARSLB), mRNA.	PheHB; FRSB
54542	RC3H2	1.18304		291.2	0	344.5	0	27.115	NM_018835.1	RC3H2	9	Homo sapiens ring finger and CCCH-type zinc finger domains 2 (RC3H2), mRNA.	MGC52176; MNAB; FLJ20301; FLJ20713; RNF164
1147	CHUK	1.18287		276.7	0	327.3	0	20.208	NM_001278.3	CHUK	10	Homo sapiens conserved helix-loop-helix ubiquitous kinase (CHUK), mRNA.	NFKBIKA; IKK1; IKKA; IKBKA; IKK-alpha; TCF16
2531	FVT1	1.18226		763.2	0	902.3	0	172.964	NM_002035.1	FVT1	18	Homo sapiens follicular lymphoma variant translocation 1 (FVT1), mRNA.
56904	SH3GLB2	1.18213		431	0	509.5	0	58.826	NM_020145.2	SH3GLB2	9	Homo sapiens SH3-domain GRB2-like endophilin B2 (SH3GLB2), mRNA.	PP9455; PP6569; KIAA1848
6744	SSFA2	1.18205		159.3	0	188.3	0	15.298	NM_006751.3	SSFA2	2	Homo sapiens sperm specific antigen 2 (SSFA2), mRNA.	CS-1; FLJ45996; DKFZp313O1039; KRAP; KIAA1927; SPAG13; DKFZp779G0129; CS1
79856	SNX22	1.18195		205	0	242.3	0	24.538	NM_024798.2	SNX22	15	Homo sapiens sorting nexin 22 (SNX22), mRNA.	FLJ13952
4696	NDUFA3	1.18149		2253	0	2661.9	0	42.159	NM_004542.1	NDUFA3	19	Homo sapiens NADH dehydrogenase (ubiquinone) 1 alpha subcomplex, 3, 9kDa (NDUFA3), mRNA.	B9
84251	SGIP1	1.18017		154.3	0	182.1	0	13.901	NM_032291.1	SGIP1	1	Homo sapiens SH3-domain GRB2-like (endophilin) interacting protein 1 (SGIP1), mRNA.	FLJ43054; DKFZp761D221; FLJ33378; DKFZp686A16142
6041	RNASEL	1.17991		234	0	276.1	0	48.777	NM_021133.2	RNASEL	1	Homo sapiens ribonuclease L (2',5'-oligoisoadenylate synthetase-dependent) (RNASEL), mRNA.	DKFZp781D08126; MGC133329; RNS4; PRCA1; MGC104972
493869	GPX8	1.17959		1970	0	2323.8	0	29.615	NM_001008397.2	GPX8	5	Homo sapiens glutathione peroxidase 8 (putative) (GPX8), mRNA.
122509	IFI27L1	1.17937		694.1	0	818.6	0	13.046	NM_145249.2	IFI27L1	14	Homo sapiens interferon, alpha-inducible protein 27-like 1 (IFI27L1), transcript variant 1, mRNA.
25923	ATL3	1.179		413.4	0	487.4	0	25.194	NM_015459.3	ATL3	11	Homo sapiens atlastin GTPase 3 (ATL3), mRNA.	ATL3; DKFZp564J0863
9448	MAP4K4	1.17856		438.5	0.11428	516.8	0.02516	30.388	NM_145686.2	MAP4K4	2	Homo sapiens mitogen-activated protein kinase kinase kinase kinase 4 (MAP4K4), transcript variant 2, mRNA.	KIAA0687; FLJ90111; FLJ20373; HGK; NIK; FLJ10410; FLH21957
730432	LOC730432	1.17815		580.4	0	683.8	0	67.248	XM_936257.1	LOC730432		PREDICTED: Homo sapiens similar to serine/threonine/tyrosine interacting protein, transcript variant 1 (LOC730432), mRNA.
51449	PCYOX1	1.17805		840.2	0	989.8	0	30.291	NM_016297.2	PCYOX1	2	Homo sapiens prenylcysteine oxidase 1 (PCYOX1), mRNA.	KIAA0908; PCL1
7086	TKT	1.17787		3203.4	0	3773.2	0	90.172	NM_001064.1	TKT	3	Homo sapiens transketolase (Wernicke-Korsakoff syndrome) (TKT), mRNA.	TKT1; FLJ34765
440400	RNASEK	1.17748		2598.6	0	3059.8	0	21.614	NM_001004333.3	RNASEK	17	Homo sapiens ribonuclease, RNase K (RNASEK), mRNA.	MGC71993
57522	SRGAP1	1.17746		358.4	0	422	0	35.865	NM_020762.1	SRGAP1	12	Homo sapiens SLIT-ROBO Rho GTPase activating protein 1 (SRGAP1), mRNA.	ARHGAP13; KIAA1304; FLJ22166
647150	LOC647150	1.17722		290.6	0	342.1	0	28.779	XR_017449.2	LOC647150	1	PREDICTED: Homo sapiens misc_RNA (LOC647150), miscRNA.
7162	TPBG	1.17664		304	0	357.7	0	23.444	NM_006670.3	TPBG	6	Homo sapiens trophoblast glycoprotein (TPBG), mRNA.	5T4; M6P1; 5T4-AG
2135	EXTL2	1.17627		445.9	0	524.5	0	16.188	NM_001033025.1	EXTL2	1	Homo sapiens exostoses (multiple)-like 2 (EXTL2), transcript variant 2, mRNA.	EXTR2
9262	STK17B	1.17594		197.8	0.24409	232.6	0.0003	21.993	NM_004226.2	STK17B	2	Homo sapiens serine/threonine kinase 17b (STK17B), mRNA.	DRAK2
84263	HSDL2	1.17588		376.4	0	442.6	0	20.579	NM_032303.2	HSDL2	9	Homo sapiens hydroxysteroid dehydrogenase like 2 (HSDL2), mRNA.	MGC10940; C9orf99; FLJ25855
7779	SLC30A1	1.17446		372	0	436.9	0	16.7	NM_021194.2	SLC30A1	1	Homo sapiens solute carrier family 30 (zinc transporter), member 1 (SLC30A1), mRNA.	ZNT1; ZRC1
2098	ESD	1.17439		1498.9	0	1760.3	0	46.738	NM_001984.1	ESD	13	Homo sapiens esterase D/formylglutathione hydrolase (ESD), mRNA.
9748	SLK	1.17421		304.8	0	357.9	0	29.66	NM_014720.2	SLK	10	Homo sapiens STE20-like kinase (yeast) (SLK), mRNA.	KIAA0204; bA16H23.1; STK2; se20-9; MGC133067
4026	LPP	1.1733		1581.1	0	1855.1	0	46.342	NM_005578.2	LPP	3	Homo sapiens LIM domain containing preferred translocation partner in lipoma (LPP), mRNA.
10724	MGEA5	1.17316		746.7	0	876	0	14.59	NM_012215.1	MGEA5	10	Homo sapiens meningioma expressed antigen 5 (hyaluronidase) (MGEA5), mRNA.	MEA5; FLJ23355; NCOAT; FLJ11229; KIAA0679
2869	GRK5	1.17266		225.3	0	264.2	0	34.71	NM_005308.2	GRK5	10	Homo sapiens G protein-coupled receptor kinase 5 (GRK5), mRNA.	GPRK5
11118	BTN3A2	1.1724		206.5	0	242.1	0	22.321	NM_007047.3	BTN3A2	6	Homo sapiens butyrophilin, subfamily 3, member A2 (BTN3A2), mRNA.	BT3.3; BT3.2; BTF4
3148	HMGB2	1.17195		325.1	0	381	0	14.1	NM_002129.2	HMGB2	4	Homo sapiens high-mobility group box 2 (HMGB2), mRNA.	HMG2
9819	TSC22D2	1.17161		418.4	0	490.2	0	43.82	NM_014779.2	TSC22D2	3	Homo sapiens TSC22 domain family, member 2 (TSC22D2), mRNA.	KIAA0669; TILZ4a; TILZ4c; TILZ4b
1620	DBC1	1.17149		505	0	591.6	0	15.294	NM_014618.1	DBC1	9	Homo sapiens deleted in bladder cancer 1 (DBC1), mRNA.	FAM5A; DBCCR1
25927	CNRIP1	1.1709		535.4	0	626.9	0	18.271	NM_001111101.1	CNRIP1	2	Homo sapiens cannabinoid receptor interacting protein 1 (CNRIP1), transcript variant CRIP1b, mRNA.	DKFZp566K1924; CRIP1; C2orf32
64089	SNX16	1.17004		172.9	0.05922	202.3	0.00274	23.178	NM_022133.2	SNX16	8	Homo sapiens sorting nexin 16 (SNX16), transcript variant 1, mRNA.	DKFZp666H147
6993	DYNLT1	1.16952		1605.7	0	1877.9	0	13.472	NM_006519.1	DYNLT1	6	Homo sapiens dynein, light chain, Tctex-type 1 (DYNLT1), mRNA.	tctex-1; CW-1; MGC111571; TCTEL1
114897	C1QTNF1	1.16947		166.4	0.07271	194.6	0.02461	29.768	NM_198594.1	C1QTNF1	17	Homo sapiens C1q and tumor necrosis factor related protein 1 (C1QTNF1), mRNA.	CTRP1; ZSIG37; GIP; FLJ90694
55246	CCDC25	1.16845		308.7	0	360.7	0	23.779	NM_018246.1	CCDC25	8	Homo sapiens coiled-coil domain containing 25 (CCDC25), mRNA.	FLJ10853
3202	HOXA5	1.1684		741.7	0	866.6	0	66.338	NM_019102.2	HOXA5	7	Homo sapiens homeobox A5 (HOXA5), mRNA.	MGC9376; HOX1; HOX1C; HOX1.3
558	AXL	1.16825		1847.8	0	2158.7	0	17.439	NM_001699.3	AXL	19	Homo sapiens AXL receptor tyrosine kinase (AXL), transcript variant 1, mRNA.	UFO
83861	RSPH3	1.16799		201.2	0	235	0	19.556	NM_031924.3	RSPH3	6	Homo sapiens radial spoke 3 homolog (Chlamydomonas) (RSPH3), mRNA.	dJ111C20.1; RSHL2; RSP3
11183	MAP4K5	1.16798		392.9	0	458.9	0	24.135	NM_006575.3	MAP4K5	14	Homo sapiens mitogen-activated protein kinase kinase kinase kinase 5 (MAP4K5), transcript variant 1, mRNA.	KHS1; KHS; MAPKKKK5; GCKR
100130308	LOC100130308	1.16781		1022	0	1193.5	0	72.043	XR_036947.1	LOC100130308		PREDICTED: Homo sapiens misc_RNA (LOC100130308), miscRNA.
92126	DSEL	1.16766		168.2	0.04482	196.4	0.12792	29.156	XM_931621.1	DSEL	18	Homo sapiens dermatan sulfate epimerase-like (DSEL), mRNA.	C18orf4
2537	IFI6	1.16763		711.7	0	831	0	22.75	NM_002038.2	IFI6	1	Homo sapiens interferon, alpha-inducible protein 6 (IFI6), transcript variant 3, mRNA.	IFI-6-16; 6-16; IFI616; G1P3; FAM14C
10974	C10orf116	1.16757		1193.5	0	1393.5	0	23.945	NM_006829.2	C10ORF116	10	Homo sapiens chromosome 10 open reading frame 116 (C10orf116), mRNA.	APM2
51031	GLOD4	1.16675		579.9	0	676.6	0	58.736	NM_016080.2	GLOD4	17	Homo sapiens glyoxalase domain containing 4 (GLOD4), mRNA.	C17orf25; HC71; CGI-150
25798	BRI3	1.16645		2837.5	0	3309.8	0	78.566	NM_015379.3	BRI3	7	Homo sapiens brain protein I3 (BRI3), mRNA.	I3
266812	NAP1L5	1.16598		265.7	0	309.8	0	13.944	NM_153757.1	NAP1L5	4	Homo sapiens nucleosome assembly protein 1-like 5 (NAP1L5), mRNA.	DRLM
5939	RBMS2	1.16522		310.5	0	361.8	0	34.993	NM_002898.2	RBMS2	12	Homo sapiens RNA binding motif, single stranded interacting protein 2 (RBMS2), mRNA.	SCR3
55849	ALG13	1.16474		285.3	0	332.3	0	13.511	NM_018466.2	ALG13	X	Homo sapiens asparagine-linked glycosylation 13 homolog (S. cerevisiae) (ALG13), mRNA.	YGL047W; GLT28D1; MDS031
262	AMD1	1.16424		473.1	0	550.8	0	15.091	NM_001033059.1	AMD1	6	Homo sapiens adenosylmethionine decarboxylase 1 (AMD1), transcript variant 2, mRNA.	ADOMETDC; AMD; DKFZp313L1234; FLJ26964
7538	ZFP36	1.1642		2505.5	0	2916.9	0	43.71	NM_003407.1	ZFP36	19	Homo sapiens zinc finger protein 36, C3H type, homolog (mouse) (ZFP36), mRNA.	NUP475; GOS24; TIS11; TTP; G0S24; RNF162A
1075	CTSC	1.16413		229.7	0.00071	267.4	0.00029	13.513	NM_001814.2	CTSC	11	Homo sapiens cathepsin C (CTSC), transcript variant 1, mRNA.	JPD; DPP1; JP; HMS; CPPI; PALS; PLS; DPPI
51129	ANGPTL4	1.16275		238.4	0	277.2	0	115.309	NM_001039667.1	ANGPTL4	19	Homo sapiens angiopoietin-like 4 (ANGPTL4), transcript variant 3, mRNA.	HFARP; ANGPTL2; PGAR; NL2; pp1158; ARP4; FIAF
11128	POLR3A	1.16264		239.8	0	278.8	0	23.714	NM_007055.2	POLR3A	10	Homo sapiens polymerase (RNA) III (DNA directed) polypeptide A, 155kDa (POLR3A), mRNA.	RPC155; hRPC155; RPC1
5905	RANGAP1	1.16253		958	0	1113.7	0	66.363	NM_002883.2	RANGAP1	22	Homo sapiens Ran GTPase activating protein 1 (RANGAP1), mRNA.	SD; MGC20266; KIAA1835; Fug1
4729	NDUFV2	1.16248		1374.9	0	1598.3	0	70.84	NM_021074.1	NDUFV2	18	Homo sapiens NADH dehydrogenase (ubiquinone) flavoprotein 2, 24kDa (NDUFV2), mRNA.
11082	ESM1	1.16182		220	0	255.6	0	42.432	NM_007036.2	ESM1	5	Homo sapiens endothelial cell-specific molecule 1 (ESM1), mRNA.
1317	SLC31A1	1.16109		684.1	0	794.3	0	37.242	NM_001859.2	SLC31A1	9	Homo sapiens solute carrier family 31 (copper transporters), member 1 (SLC31A1), mRNA.	hCTR1; COPT1; MGC75487; CTR1
6789	STK4	1.16106		784.2	0	910.5	0	61.764	NM_006282.2	STK4	20	Homo sapiens serine/threonine kinase 4 (STK4), mRNA.	DKFZp686A2068; MST1; KRS2; YSK3
55751	TMEM184C	1.16007		363.6	0	421.8	0	38.361	NM_018241.2	TMEM184C	4	Homo sapiens transmembrane protein 184C (TMEM184C), mRNA.
55048	VPS37C	1.15993		856	0	992.9	0	24.448	NM_017966.4	VPS37C	11	Homo sapiens vacuolar protein sorting 37 homolog C (S. cerevisiae) (VPS37C), mRNA.	FLJ20847
10553	HTATIP2	1.15902		606.2	0	702.6	0	27.638	NM_006410.3	HTATIP2	11	Homo sapiens HIV-1 Tat interactive protein 2, 30kDa (HTATIP2), mRNA.	CC3; TIP30
23328	SASH1	1.15851		619.5	0	717.7	0	15.672	NM_015278.3	SASH1	6	Homo sapiens SAM and SH3 domain containing 1 (SASH1), mRNA.	RP3-323M4.1; dJ323M4; dJ323M4.1; KIAA0790; SH3D6A
10906	TRAFD1	1.15841		224.1	0	259.6	0	20.237	NM_006700.1	TRAFD1	12	Homo sapiens TRAF-type zinc finger domain containing 1 (TRAFD1), mRNA.	FLN29
5300	PIN1	1.15819		1047.5	0	1213.2	0	42.276	NM_006221.2	PIN1	19	Homo sapiens peptidylprolyl cis/trans isomerase, NIMA-interacting 1 (PIN1), mRNA.	UBL5; DOD
1350	COX7C	1.15811		5748.5	0	6657.4	0	50.739	NM_001867.2	COX7C	5	Homo sapiens cytochrome c oxidase subunit VIIc (COX7C), nuclear gene encoding mitochondrial protein, mRNA.
27249	C2orf25	1.1575		2055.3	0	2379	0	26.517	NM_015702.1	C2ORF25	2	Homo sapiens chromosome 2 open reading frame 25 (C2orf25), mRNA.	CL25022
5597	MAPK6	1.15729		906.6	0	1049.2	0	15.493	NM_002748.2	MAPK6	15	Homo sapiens mitogen-activated protein kinase 6 (MAPK6), mRNA.	HsT17250; PRKM6; p97MAPK; ERK3; DKFZp686F03189
1508	CTSB	1.15665		1221.8	0	1413.2	0	59.926	NM_001908.3	CTSB	8	Homo sapiens cathepsin B (CTSB), transcript variant 1, mRNA.	CPSB; APPS
4758	NEU1	1.15627		654	0	756.2	0	14.126	NM_000434.2	NEU1	6	Homo sapiens sialidase 1 (lysosomal sialidase) (NEU1), mRNA.	NEU; SIAL1
116151	C20orf108	1.15533		591	0	682.8	0	50.224	NM_080821.1	C20ORF108	20	Homo sapiens chromosome 20 open reading frame 108 (C20orf108), mRNA.	DKFZP434A1114; dJ1167H4.1; 5A3
11017	SNRNP27	1.15517		556.8	0	643.2	0	27.657	NM_006857.1	SNRNP27	2	Homo sapiens small nuclear ribonucleoprotein 27kDa (U4/U6.U5) (SNRNP27), mRNA.
4094	MAF	1.15491		144.6	0.2607	167	0.01235	13.135	NM_005360.3	MAF	16	Homo sapiens v-maf musculoaponeurotic fibrosarcoma oncogene homolog (avian) (MAF), transcript variant 1, mRNA.	MGC71685
19	ABCA1	1.15469		520.4	0	600.9	0	13.612	NM_005502.2	ABCA1	9	Homo sapiens ATP-binding cassette, sub-family A (ABC1), member 1 (ABCA1), mRNA.	CERP; ABC-1; MGC164864; MGC165011; HDLDT1; ABC1; TGD; FLJ14958
729768	LOC729768	1.15427		1892.1	0	2184	0	65.838	XR_016076.2	LOC729768		PREDICTED: Homo sapiens misc_RNA (LOC729768), miscRNA.
6647	SOD1	1.15328		6147.4	0	7089.7	0	44.252	NM_000454.4	SOD1	21	Homo sapiens superoxide dismutase 1, soluble (SOD1), mRNA.	ALS1; IPOA; SOD; homodimer; ALS
9330	GTF3C3	1.15321		312	0	359.8	0	28.485	NM_012086.1	GTF3C3	2	Homo sapiens general transcription factor IIIC, polypeptide 3, 102kDa (GTF3C3), mRNA.	TFIIICgamma; TFiiiC2-102; TFIIIC102
50807	ASAP1	1.15289		1011.2	0	1165.8	0	20.489	NM_018482.2	ASAP1	8	Homo sapiens ArfGAP with SH3 domain, ankyrin repeat and PH domain 1 (ASAP1), mRNA.	ZG14P; AMAP1; PAG2; ASAP1; PAP; CENTB4; KIAA1249
9905	SGSM2	1.15087		877.6	0	1010	0	53.577	NM_014853.1	SGSM2	17	Homo sapiens small G protein signaling modulator 2 (SGSM2), transcript variant 1, mRNA.	KIAA0397; RUTBC1; SGSM2
100134134	LOC100134134	1.15079		6883.3	0	7921.2	0	13.776	XM_001720850.1	LOC100134134		PREDICTED: Homo sapiens similar to peroxidasin homolog (LOC100134134), mRNA.
64285	RHBDF1	1.14952		1120.9	0	1288.5	0	17.426	NM_022450.2	RHBDF1	16	Homo sapiens rhomboid 5 homolog 1 (Drosophila) (RHBDF1), mRNA.	gene -90; gene -89; C16orf8; FLJ22357; EGFR-RS; hDist1; Dist1; FLJ2235
84132	USP42	1.14944		212.8	0.04618	244.6	0.09577	30.393	NM_032172.1	USP42	7	Homo sapiens ubiquitin specific peptidase 42 (USP42), mRNA.	FLJ12697
8031	NCOA4	1.14914		3393.5	0	3899.6	0	13.775	NM_005437.1	NCOA4	10	Homo sapiens nuclear receptor coactivator 4 (NCOA4), mRNA.	RFG; ARA70; DKFZp762E1112; PTC3; ELE1
64419	MTMR14	1.14867		226	0	259.6	0	19.613	NM_022485.2	MTMR14	3	Homo sapiens myotubularin related protein 14 (MTMR14), transcript variant 2, mRNA.	FLJ22405; C3orf29; hEDTP; FLJ90311
80013	FAM188A	1.14835		662.6	0	760.9	0	14.441	NM_024948.2	FAM188A	10	Homo sapiens family with sequence similarity 188, member A (FAM188A), mRNA.	DERP5; MST126; my042; FLJ13397; MSTP126; CARP; RP11-394I23.1
9314	KLF4	1.1483		882.7	0	1013.6	0	27.312	NM_004235.3	KLF4	9	Homo sapiens Kruppel-like factor 4 (gut) (KLF4), mRNA.	GKLF; EZF
6888	TALDO1	1.14761		2625.9	7e-05	3013.5	0.02324	17.954	XM_938697.1	TALDO1		PREDICTED: Homo sapiens transaldolase 1 (TALDO1), mRNA.
54861	SNRK	1.14753		247.4	0	283.9	0	34.325	NM_017719.3	SNRK	3	Homo sapiens SNF related kinase (SNRK), mRNA.	HSNFRK; DKFZp779A1866; FLJ20224; KIAA0096
58493	C9orf80	1.14672		551.4	0	632.3	0	22.602	NM_021218.1	C9ORF80	9	Homo sapiens chromosome 9 open reading frame 80 (C9orf80), mRNA.	HSPC043; RP11-276E15.2
9697	TRAM2	1.1467		1112.5	0	1275.7	0	43.661	NM_012288.3	TRAM2	6	Homo sapiens translocation associated membrane protein 2 (TRAM2), mRNA.	KIAA0057
26099	C1orf144	1.14645		679.4	0	778.9	0	26.968	NM_015609.1	C1ORF144	1	Homo sapiens chromosome 1 open reading frame 144 (C1orf144), mRNA.	MGC70432; DKFZp566C0424
51122	COMMD2	1.14612		420.2	0	481.6	0	35.551	NM_016094.2	COMMD2	3	Homo sapiens COMM domain containing 2 (COMMD2), mRNA.	HSPC042; MGC57611
1736	DKC1	1.14378		708.7	0	810.6	0	20.385	NM_001363.2	DKC1	X	Homo sapiens dyskeratosis congenita 1, dyskerin (DKC1), mRNA.	NAP57; NOLA4; XAP101; dyskerin; DKC
9475	ROCK2	1.14325		2733	0	3124.5	0	19.575	NM_004850.3	ROCK2	2	Homo sapiens Rho-associated, coiled-coil containing protein kinase 2 (ROCK2), mRNA.	KIAA0619
84975	MFSD5	1.14239		430.5	0	491.8	0	18.52	NM_032889.2	MFSD5	12	Homo sapiens major facilitator superfamily domain containing 5 (MFSD5), mRNA.	MGC11308
7128	TNFAIP3	1.14216		327.8	0	374.4	0	25.849	NM_006290.2	TNFAIP3	6	Homo sapiens tumor necrosis factor, alpha-induced protein 3 (TNFAIP3), mRNA.	A20; MGC138687; OTUD7C; TNFA1P2; MGC104522; MGC138688
5687	PSMA6	1.14173		2144.9	0	2448.9	0	58.612	NM_002791.1	PSMA6	14	Homo sapiens proteasome (prosome, macropain) subunit, alpha type, 6 (PSMA6), mRNA.	MGC22756; IOTA; MGC2333; p27K; PROS27; MGC23846
2009	EML1	1.14129		173.4	0.03068	197.9	0.07013	18.36	NM_001008707.1	EML1	14	Homo sapiens echinoderm microtubule associated protein like 1 (EML1), transcript variant 1, mRNA.	ELP79; EMAPL; EMAP; HuEMAP; FLJ45033
57510	XPO5	1.14115		217.5	0	248.2	0	13.011	NM_020750.1	XPO5	6	Homo sapiens exportin 5 (XPO5), mRNA.	FLJ45606; FLJ14239; FLJ32057; KIAA1291
643284	LOC643284	1.14108		8680	0	9904.6	0	40.962	XM_928180.1	LOC643284	9	PREDICTED: Homo sapiens similar to 40S ribosomal protein S29 (LOC643284), mRNA.
26959	HBP1	1.14107		415.4	0	474	0	49.292	NM_012257.3	HBP1	7	Homo sapiens HMG-box transcription factor 1 (HBP1), mRNA.	FLJ16340
1513	CTSK	1.14041		1585.4	0	1808	0	18.081	NM_000396.2	CTSK	1	Homo sapiens cathepsin K (CTSK), mRNA.	CTSO2; CTSO; CTSO1; PKND; CTS02; PYCD; MGC23107
100133465	LOC100133465	1.14004		6900.7	0	7867.1	0	56.571	XR_037361.1	LOC100133465		PREDICTED: Homo sapiens misc_RNA (LOC100133465), miscRNA.
10493	VAT1	1.13968		1766.9	0	2013.7	0	16.932	NM_006373.2	VAT1	17	Homo sapiens vesicle amine transport protein 1 homolog (T. californica) (VAT1), mRNA.	FLJ20230; VATI
126205	NLRP8	1.13945		284.7	0.26446	324.4	0.03273	23.327	NM_176811.2	NLRP8	19	Homo sapiens NLR family, pyrin domain containing 8 (NLRP8), mRNA.	CLR19.2; NALP8; PAN4; NOD16
23358	USP24	1.13912		290.4	0	330.8	0	21.397	XM_946070.1	USP24	1	Homo sapiens ubiquitin specific peptidase 24 (USP24), mRNA.	FLJ31309; KIAA1057
64744	SMAP2	1.13893		447.7	0	509.9	0	37.917	NM_022733.1	SMAP2	1	Homo sapiens small ArfGAP2 (SMAP2), mRNA.	SMAP1L; RP1-228H13.3
8453	CUL2	1.13863		499.9	0	569.2	0	35.915	NM_003591.2	CUL2	10	Homo sapiens cullin 2 (CUL2), mRNA.	MGC131970
23658	LSM5	1.13823		593.2	0	675.2	0	36.596	NM_012322.1	LSM5	7	Homo sapiens LSM5 homolog, U6 small nuclear RNA associated (S. cerevisiae) (LSM5), mRNA.	YER146W; FLJ12710
5327	PLAT	1.13784		834.3	0	949.3	0	29.069	NM_000930.2	PLAT	8	Homo sapiens plasminogen activator, tissue (PLAT), transcript variant 1, mRNA.	T-PA; DKFZp686I03148; TPA
730740	LOC730740	1.13781		1705.2	0	1940.2	0	25.007	XM_930111.1	LOC730740		PREDICTED: Homo sapiens similar to H3 histone, family 3B (LOC730740), mRNA.
27341	RRP7A	1.13764		536.2	0	610	0	25.732	NM_015703.3	RRP7A	22	Homo sapiens ribosomal RNA processing 7 homolog A (S. cerevisiae) (RRP7A), mRNA.	MGC150422; BK126B4.3; MGC150423
3028	HADH2	1.13678		242	0	275.1	0	15.209	NM_004493.1	HADH2	X	Homo sapiens hydroxyacyl-Coenzyme A dehydrogenase, type II (HADH2), transcript variant 1, mRNA.	ABAD; ERAB; MHBD; HSD17B10; 17b-HSD10
4709	NDUFB3	1.13669		2621.2	0	2979.5	0	19.4	NM_002491.1	NDUFB3	2	Homo sapiens NADH dehydrogenase (ubiquinone) 1 beta subcomplex, 3, 12kDa (NDUFB3), mRNA.	B12
100133477	LOC100133477	1.13588		2860.7	0	3249.4	0	51.932	XM_001718184.1	LOC100133477		PREDICTED: Homo sapiens similar to Nop10p (LOC100133477), mRNA.
3428	IFI16	1.13582		901.9	0	1024.4	0	15.501	NM_005531.1	IFI16	1	Homo sapiens interferon, gamma-inducible protein 16 (IFI16), mRNA.	IFNGIP1; PYHIN2
4548	MTR	1.13575		297.6	0	338	0	20.265	NM_000254.1	MTR	1	Homo sapiens 5-methyltetrahydrofolate-homocysteine methyltransferase (MTR), mRNA.	FLJ45386
6597	SMARCA4	1.13504		679.8	0	771.6	0	23.253	NM_003072.2	SMARCA4	19	Homo sapiens SWI/SNF related, matrix associated, actin dependent regulator of chromatin, subfamily a, member 4 (SMARCA4), mRNA.	SNF2L4; BRG1; SWI2; SNF2; hSNF2b; BAF190; FLJ39786; SNF2-BETA; SNF2LB
400879	LOC400879	1.13501		231.1	0	262.3	2e-05	13.841	XM_934985.1	LOC400879	22	PREDICTED: Homo sapiens hypothetical LOC400879, transcript variant 2 (LOC400879), mRNA.
29883	CNOT7	1.13434		343.9	0.00389	390.1	0	115.309	NM_054026.1	CNOT7	8	Homo sapiens CCR4-NOT transcription complex, subunit 7 (CNOT7), transcript variant 2, mRNA.	CAF1; hCAF-1
51131	PHF11	1.134		653	0	740.5	0	13.514	NM_001040443.1	PHF11	13	Homo sapiens PHD finger protein 11 (PHF11), transcript variant 1, mRNA.	IGHER; IGEL; BCAP; NYREN34; NY-REN-34; RP11-185C18.3; IGER; APY
351	APP	1.1335		674.9	0	765	0	21.728	NM_201414.1	APP	21	Homo sapiens amyloid beta (A4) precursor protein (APP), transcript variant 3, mRNA.	AD1; ABETA; CTFgamma; APPI; ABPP; CVAP; PN2; AAA
402	ARL2	1.13295		1032	0	1169.2	0	17.495	NM_001667.1	ARL2	11	Homo sapiens ADP-ribosylation factor-like 2 (ARL2), mRNA.	ARFL2
8799	PEX11B	1.13215		979.2	0	1108.6	0	14.073	NM_003846.1	PEX11B	1	Homo sapiens peroxisomal biogenesis factor 11 beta (PEX11B), mRNA.	PEX11-BETA
91039	DPP9	1.13163		339.6	0	384.3	0	21.724	NM_139159.3	DPP9	19	Homo sapiens dipeptidyl-peptidase 9 (DPP9), mRNA.	DPRP2; FLJ16073; DKFZp762F117
64431	ACTR6	1.13043		365.7	0	413.4	0	18.037	NM_022496.2	ACTR6	12	Homo sapiens ARP6 actin-related protein 6 homolog (yeast) (ACTR6), mRNA.	HSPC281; ARP6; FLJ13433; hARPX; CDA12; hARP6; MSTP136
6996	TDG	1.12938		425.1	0	480.1	0	20.368	NM_003211.3	TDG	12	Homo sapiens thymine-DNA glycosylase (TDG), mRNA.
94101	ORMDL1	1.12843		601.1	4e-05	678.3	2e-05	13.828	NM_016467.3	ORMDL1	2	Homo sapiens ORM1-like 1 (S. cerevisiae) (ORMDL1), mRNA.	DKFZp686G141
25870	SUMF2	1.1283		975.8	0	1101	0	18.808	NM_001042470.1	SUMF2	7	Homo sapiens sulfatase modifying factor 2 (SUMF2), transcript variant 4, mRNA.	pFGE; DKFZp566I1024; MGC99485; DKFZp781L1035; DKFZp66I1024; DKFZp686L17160
1982	EIF4G2	1.12808		3753.8	0	4234.6	0	18.373	NM_001418.3	EIF4G2	11	Homo sapiens eukaryotic translation initiation factor 4 gamma, 2 (EIF4G2), transcript variant 1, mRNA.	AAG1; NAT1; p97; FLJ41344; DAP5
3606	IL18	1.12774		1543	0	1740.1	0	33.927	NM_001562.2	IL18	11	Homo sapiens interleukin 18 (interferon-gamma-inducing factor) (IL18), mRNA.	MGC12320; IL-18; IL1F4; IGIF; IL-1g
341405	ANKRD33	1.12769		706.4	0	796.6	0	35.915	NM_182608.2	ANKRD33	12	Homo sapiens ankyrin repeat domain 33 (ANKRD33), mRNA.	DKFZp686O1689; C12orf7
221545	C6orf136	1.12666		294.5	0	331.8	0	17.154	NM_145029.1	C6ORF136	6	Homo sapiens chromosome 6 open reading frame 136 (C6orf136), mRNA.	MGC15854
27166	PRELID1	1.12545		748.5	0	842.4	0	35.291	NM_013237.2	PRELID1	5	Homo sapiens PRELI domain containing 1 (PRELID1), mRNA.	CGI-106; PRELI; PX19; MGC87972
8140	SLC7A5	1.12483		1450.8	0	1631.9	0	17.432	NM_003486.5	SLC7A5	16	Homo sapiens solute carrier family 7 (cationic amino acid transporter, y+ system), member 5 (SLC7A5), mRNA.	MPE16; CD98; 4F2LC; hLAT1; D16S469E; LAT1; E16
51144	HSD17B12	1.12427		1464.5	0	1646.5	0	30.395	NM_016142.1	HSD17B12	11	Homo sapiens hydroxysteroid (17-beta) dehydrogenase 12 (HSD17B12), mRNA.	KAR
91283	C9orf30	1.12389		666.7	0	749.3	0	23.969	NM_080655.1	C9ORF30	9	Homo sapiens chromosome 9 open reading frame 30 (C9orf30), mRNA.	FLJ34973; MGC17337; L8
65018	PINK1	1.12326		597.1	0	670.7	0	24.408	NM_032409.1	PINK1	1	Homo sapiens PTEN induced putative kinase 1 (PINK1), nuclear gene encoding mitochondrial protein, mRNA.	FLJ27236; PARK6; BRPK
7268	TTC4	1.12295		566.9	0	636.6	0	29.488	NM_004623.2	TTC4	1	Homo sapiens tetratricopeptide repeat domain 4 (TTC4), mRNA.	MGC5097
731365	LOC731365	1.12241		4886.8	0	5485	0	42.17	NM_000986.2	LOC731365		PREDICTED: Homo sapiens similar to ribosomal protein L24 (LOC731365), mRNA.
112597	MGC4677	1.12149		1604.3	0	1799.2	0	15.311	XM_939115.1	MGC4677	2	Homo sapiens hypothetical protein MGC4677 (MGC4677), mRNA.	MGC17532; MGC88182
5533	PPP3CC	1.1214		447.3	0	501.6	0	18.954	NM_005605.3	PPP3CC	8	Homo sapiens protein phosphatase 3 (formerly 2B), catalytic subunit, gamma isoform (PPP3CC), mRNA.	CALNA3
64778	FNDC3B	1.11926		1392.7	0	1558.8	0	37.005	NM_001135095.1	FNDC3B	3	Homo sapiens fibronectin type III domain containing 3B (FNDC3B), transcript variant 2, mRNA.
57609	DIP2B	1.11925		322	0	360.4	0	20.77	NM_173602.2	DIP2B	12	Homo sapiens DIP2 disco-interacting protein 2 homolog B (Drosophila) (DIP2B), mRNA.	KIAA1463; MGC104005
51808	PHAX	1.11874		351.2	0	392.9	0	19.902	NM_032177.2	PHAX	5	Homo sapiens phosphorylated adaptor for RNA export (PHAX), mRNA.	FLJ13193; PHAX
84334	C14orf153	1.11831		321.2	0.00092	359.2	0.01677	25.13	NM_032374.2	C14ORF153	14	Homo sapiens chromosome 14 open reading frame 153 (C14orf153), mRNA.	Apop-1; MGC2562; APOP1
2149	F2R	1.11588		5146.8	0	5743.2	0	18.064	NM_001992.2	F2R	5	Homo sapiens coagulation factor II (thrombin) receptor (F2R), mRNA.	PAR1; TR; HTR; CF2R
9978	RBX1	1.11543		2170.1	0	2420.6	0	26.602	NM_014248.2	RBX1	22	Homo sapiens ring-box 1 (RBX1), mRNA.	BA554C12.1; RNF75; MGC13357; MGC1481; ROC1
7561	ZNF14	1.11446		762.7	0	850	0	20.696	NM_021030.2	ZNF14	19	Homo sapiens zinc finger protein 14 (ZNF14), mRNA.	GIOT-4; KOX6
64951	MRPS24	1.11398		1646.8	0	1834.5	0	33.968	NM_032014.1	MRPS24	7	Homo sapiens mitochondrial ribosomal protein S24 (MRPS24), nuclear gene encoding mitochondrial protein, mRNA.	MRP-S24; HSPC335
285368	PRRT3	1.11397		337.8	0	376.3	0	15.531	NM_207351.2	PRRT3	3	Homo sapiens proline-rich transmembrane protein 3 (PRRT3), mRNA.	FLJ33674; MGC105134; MGC33990
79058	ASPSCR1	1.11327		324	0	360.7	0	25.959	NM_024083.2	ASPSCR1	17	Homo sapiens alveolar soft part sarcoma chromosome region, candidate 1 (ASPSCR1), mRNA.	ASPS; ASPCR1; TUG; ASPL; UBXD9; RCC17
5747	PTK2	1.11165		517.7	0.00122	575.5	0.00012	17.954	NM_153831.2	PTK2	8	Homo sapiens PTK2 protein tyrosine kinase 2 (PTK2), transcript variant 1, mRNA.	pp125FAK; FAK; FAK1; FADK
28969	BZW2	1.11133		656.6	0	729.7	0	21.504	NM_014038.1	BZW2	7	Homo sapiens basic leucine zipper and W2 domains 2 (BZW2), mRNA.	MST017; MSTP017; HSPC028
9414	TJP2	1.11111		161.1	0	179	0	13.271	NM_201629.1	TJP2	9	Homo sapiens tight junction protein 2 (zona occludens 2) (TJP2), transcript variant 2, mRNA.	MGC26306; ZO2; X104; ZO-2
6617	SNAPC1	1.10866		276.1	0	306.1	0	17.16	NM_003082.2	SNAPC1	14	Homo sapiens small nuclear RNA activating complex, polypeptide 1, 43kDa (SNAPC1), mRNA.	SNAP43; PTFgamma
5700	PSMC1	1.10619		2121.7	0	2347	0	22.162	XM_928629.1	PSMC1	14	Homo sapiens proteasome (prosome, macropain) 26S subunit, ATPase, 1 (PSMC1), mRNA.	P26S4; p56; MGC24583; S4; MGC8541
2995	GYPC	1.10542		328.2	0.00022	362.8	0.0009	13.779	NM_002101.3	GYPC	2	Homo sapiens glycophorin C (Gerbich blood group) (GYPC), transcript variant 2, mRNA.	MGC126191; GE; CD236R; GYPD; CD236; GPC; MGC117309; MGC126192
51643	TMBIM4	1.10345		1986.4	0	2191.9	0	27.616	NM_016056.1	TMBIM4	12	Homo sapiens transmembrane BAX inhibitor motif containing 4 (TMBIM4), mRNA.	CGI-119; ZPRO; S1R; GAAP
55250	ELP2	1.10342		567.6	0	626.3	0	18.566	NM_018255.1	ELP2	18	Homo sapiens elongation protein 2 homolog (S. cerevisiae) (ELP2), mRNA.	SHINC-2; ELP2; StIP; FLJ10879; STATIP1
4200	ME2	1.10219		255.4	0	281.5	0	14.728	NM_002396.3	ME2	18	Homo sapiens malic enzyme 2, NAD(+)-dependent, mitochondrial (ME2), nuclear gene encoding mitochondrial protein, mRNA.
642590	LOC642590	1.10186		859	0	946.5	0	38.222	XR_037021.1	LOC642590		PREDICTED: Homo sapiens misc_RNA (LOC642590), miscRNA.
292	SLC25A5	1.09948		5489.4	0	6035.5	0	23.288	NM_001152.1	SLC25A5	X	Homo sapiens solute carrier family 25 (mitochondrial carrier; adenine nucleotide translocator), member 5 (SLC25A5), mRNA.	T3; 2F1; ANT2; T2
80224	NUBPL	1.09915		437.7	0	481.1	0	14	NM_025152.1	NUBPL	14	Homo sapiens nucleotide binding protein-like (NUBPL), mRNA.	FLJ12660; C14orf127
23053	KIAA0913	1.09911		571.1	0	627.7	0	15.534	NM_015037.1	KIAA0913	10	Homo sapiens KIAA0913 (KIAA0913), mRNA.	FLJ34302
51759	C9orf78	1.09867		1191.9	0	1309.5	0	22.995	NM_016482.2	C9ORF78	9	Homo sapiens chromosome 9 open reading frame 78 (C9orf78), mRNA.	bA409K20.3; HSPC220
28956	ROBLD3	1.09783		2135.3	0	2344.2	0	24.339	NM_014017.2	ROBLD3		Homo sapiens roadblock domain containing 3 (ROBLD3), mRNA.
84142	FAM175A	1.09708		506.8	0	556	0	15.175	NM_139076.2	FAM175A	4	Homo sapiens family with sequence similarity 175, member A (FAM175A), mRNA.	ABRA1; FLJ13614; FLJ12642; FLJ11520
1155	TBCB	1.09687		1324.4	0	1452.7	0	21.942	NM_001281.2	TBCB	19	Homo sapiens tubulin folding cofactor B (TBCB), mRNA.	CG22; MGC14625; CKAPI; CKAP1
4725	NDUFS5	1.09526		3218.6	0	3525.2	0	14.782	NM_004552.1	NDUFS5	1	Homo sapiens NADH dehydrogenase (ubiquinone) Fe-S protein 5, 15kDa (NADH-coenzyme Q reductase) (NDUFS5), mRNA.
2319	FLOT2	1.09508		977.1	0	1070	0	19.25	NM_004475.1	FLOT2	17	Homo sapiens flotillin 2 (FLOT2), mRNA.	ECS-1; ESA1; ESA; ECS1; M17S1
25996	REXO2	1.09459		4288	0	4693.6	0	23.23	NM_015523.1	REXO2	11	Homo sapiens REX2, RNA exonuclease 2 homolog (S. cerevisiae) (REXO2), mRNA.	CGI-114; MGC111570; DKFZP566E144; RFN; SFN
7390	UROS	1.09432		937.2	0	1025.6	0	19.293	NM_000375.1	UROS	10	Homo sapiens uroporphyrinogen III synthase (congenital erythropoietic porphyria) (UROS), mRNA.
51246	SHISA5	1.09293		1938.1	0	2118.2	0	21.307	NM_016479.3	SHISA5	3	Homo sapiens shisa homolog 5 (Xenopus laevis) (SHISA5), mRNA.
7026	NR2F2	1.09203		665	0	726.2	0	16.108	NM_021005.2	NR2F2	15	Homo sapiens nuclear receptor subfamily 2, group F, member 2 (NR2F2), mRNA.	COUP-TFII; TFCOUP2; MGC117452; COUPTFB; SVP40; ARP1
339123	JMJD8	1.09076		1616.4	0	1763.1	0	13.98	NM_001005920.2	JMJD8	16	Homo sapiens jumonji domain containing 8 (JMJD8), mRNA.	PP14397
1293	COL6A3	1.08854		5953	0	6480.1	0	19.25	NM_004369.2	COL6A3	2	Homo sapiens collagen, type VI, alpha 3 (COL6A3), transcript variant 1, mRNA.	DKFZp686K04147; FLJ34702; DKFZp686D23123
10914	PAPOLA	1.08633		705.4	0	766.3	0	13.307	NM_032632.3	PAPOLA	14	Homo sapiens poly(A) polymerase alpha (PAPOLA), mRNA.	MGC5378; PAP
2782	GNB1	1.08515		3257.6	0	3535	0	16.479	NM_002074.2	GNB1	1	Homo sapiens guanine nucleotide binding protein (G protein), beta polypeptide 1 (GNB1), mRNA.
54543	TOMM7	1.08328		7322.4	0	7932.2	0	18.132	NM_019059.2	TOMM7	7	Homo sapiens translocase of outer mitochondrial membrane 7 homolog (yeast) (TOMM7), nuclear gene encoding mitochondrial protein, mRNA.	TOM7
4799	NFX1	1.08316		238.1	0.01375	257.9	0.01772	15.704	NM_147134.1	NFX1	9	Homo sapiens nuclear transcription factor, X-box binding 1 (NFX1), transcript variant 3, mRNA.	MGC20369; NFX2; DKFZp779G2416
1349	COX7B	1.08182		1324.9	0	1433.3	0	14.478	NM_001866.2	COX7B	X	Homo sapiens cytochrome c oxidase subunit VIIb (COX7B), nuclear gene encoding mitochondrial protein, mRNA.
54467	ANKIB1	1.08152		999.8	0	1081.3	0	13.393	NM_019004.1	ANKIB1	7	Homo sapiens ankyrin repeat and IBR domain containing 1 (ANKIB1), mRNA.	DKFZP434A0225; KIAA1386; FLJ33123
255758	TCTEX1D2	1.08119		400.3	0	432.8	0	14.682	NM_152773.2	TCTEX1D2	3	Homo sapiens Tctex1 domain containing 2 (TCTEX1D2), mRNA.	MGC33212
55170	PRMT6	1.07982		384.6	0	415.3	0	17.735	NM_018137.1	PRMT6	1	Homo sapiens protein arginine methyltransferase 6 (PRMT6), mRNA.	FLJ10559; HRMT1L6
85450	ITPRIP	1.07625		514.1	0	553.3	0	13.678	NM_033397.2	ITPRIP	10	Homo sapiens inositol 1,4,5-triphosphate receptor interacting protein (ITPRIP), mRNA.	bA127L20.2; RP11-127L20.4; DANGER; bA127L20
490	ATP2B1	1.06805		211.6	0	226	0	13.563	NM_001001323.1	ATP2B1	12	Homo sapiens ATPase, Ca++ transporting, plasma membrane 1 (ATP2B1), transcript variant 2, mRNA.	PMCA1; PMCA1kb
26750	RPS6KC1	1.06572		287.6	0	306.5	0	14.378	NM_012424.2	RPS6KC1	1	Homo sapiens ribosomal protein S6 kinase, 52kDa, polypeptide 1 (RPS6KC1), mRNA.	RPK118; humS6PKh1
83658	DYNLRB1	1.06502		1296.5	0.00027	1380.8	0.00027	16.802	NM_014183.2	DYNLRB1	20	Homo sapiens dynein, light chain, roadblock-type 1 (DYNLRB1), mRNA.	BLP; ROBLD1; BITH; DNLC2A; DNCL2A
9555	H2AFY	1.04748		867.8	0.00607	909	0.00212	-15.104	NM_004893.2	H2AFY	5	Homo sapiens H2A histone family, member Y (H2AFY), transcript variant 2, mRNA.	H2A.y; H2A/y; H2AF12M; MACROH2A1.1; mH2A1; macroH2A1.2; H2AFJ
9270	ITGB1BP1	1.04037		678.8	0	706.2	0	-21.233	NM_004763.2	ITGB1BP1	2	Homo sapiens integrin beta 1 binding protein 1 (ITGB1BP1), transcript variant 1, mRNA.	ICAP1B; ICAP-1alpha; ICAP1A; ICAP1; ICAP-1B; DKFZp686K08158; ICAP-1A
25825	BACE2	1.03924		341.5	0	354.9	0	19.937	NM_012105.3	BACE2	21	Homo sapiens beta-site APP-cleaving enzyme 2 (BACE2), transcript variant b, mRNA.	ALP56; DRAP; CEAP1; BAE2; CDA13; ASP21; AEPLC; ASP1
55323	LARP6	1.03343		1423.7	0	1471.3	0	17.977	NM_018357.2	LARP6	15	Homo sapiens La ribonucleoprotein domain family, member 6 (LARP6), transcript variant 1, mRNA.	FLJ11196; ACHN
5358	PLS3	1.03169		1830.5	0	1888.5	0	-17.311	NM_005032.3	PLS3	X	Homo sapiens plastin 3 (T isoform) (PLS3), mRNA.	T-PLASTIN; T-plastin
8662	EIF3B	1.02073		1095.2	0	1117.9	0	-15.462	NM_003751.2	EIF3B	7	Homo sapiens eukaryotic translation initiation factor 3, subunit B (EIF3B), transcript variant 1, mRNA.	EIF3-P116; MGC131875; EIF3-P110; EIF3S9; PRT1; MGC104664; EIF3-ETA; eIF3b
3417	IDH1	1.0145		1275.7	0	1294.2	0	16.447	NM_005896.2	IDH1	2	Homo sapiens isocitrate dehydrogenase 1 (NADP+), soluble (IDH1), mRNA.	PICD; IDH; IDP
26509	FER1L3	1.01352		2048.1	0	2075.8	0	-15.4	NM_013451.2	FER1L3	10	Homo sapiens fer-1-like 3, myoferlin (C. elegans) (FER1L3), transcript variant 2, mRNA.	FLJ36571; FLJ90777; MYOF
51030	FAM18B	1.00796		452.3	5e-05	455.9	0.00084	14.586	NM_016078.3	FAM18B	17	Homo sapiens family with sequence similarity 18, member B (FAM18B), mRNA.	NPD008; YDR084C; FLJ46240; CGI-148
56994	CHPT1	0.984188	-1.01607	777.9	0	765.6	0	-13.732	NM_020244.2	CHPT1	12	Homo sapiens choline phosphotransferase 1 (CHPT1), mRNA.	CPT1; CPT
3622	ING2	0.981936	-1.0184	370.9	0	364.2	0	-17.524	NM_001564.2	ING2	4	Homo sapiens inhibitor of growth family, member 2 (ING2), mRNA.	p33ING2; ING1L
651894	LOC651894	0.980815	-1.01956	7766.6	0	7617.6	0	-37.422	XM_372926.3	LOC651894		PREDICTED: Homo sapiens similar to ribosomal protein S12 (LOC651894), mRNA.
826	CAPNS1	0.976621	-1.02394	2177.2	0	2126.3	0	-58.658	NM_001003962.1	CAPNS1	19	Homo sapiens calpain, small subunit 1 (CAPNS1), transcript variant 2, mRNA.	CANP; CALPAIN4; CDPS; 30K; CANPS; CAPN4
389342	LOC389342	0.970786	-1.03009	7486.1	0	7267.4	0	-36.093	XM_945799.3	LOC389342		PREDICTED: Homo sapiens similar to QM protein, transcript variant 11 (LOC389342), mRNA.
64393	ZMAT3	0.96923	-1.03175	2109.2	0	2044.3	0	-24.861	NM_152240.1	ZMAT3	3	Homo sapiens zinc finger, matrin type 3 (ZMAT3), transcript variant 2, mRNA.	PAG608; WIG1; FLJ12296; WIG-1; MGC10613
387841	LOC387841	0.966088	-1.0351	6051	0	5845.8	0	17.499	XM_932678.1	LOC387841	12	PREDICTED: Homo sapiens similar to ribosomal protein L13a, transcript variant 2 (LOC387841), mRNA.
3939	LDHA	0.965393	-1.03585	7853.8	0	7582	0	-14.442	NM_005566.3	LDHA	11	Homo sapiens lactate dehydrogenase A (LDHA), transcript variant 1, mRNA.
3336	HSPE1	0.953991	-1.04823	1138.9	0	1086.5	0	-140.692	NM_002157.1	HSPE1	2	Homo sapiens heat shock 10kDa protein 1 (chaperonin 10) (HSPE1), mRNA.	HSP10; CPN10; GROES
5134	PDCD2	0.945976	-1.05711	457.2	0	432.5	0	-13.701	NM_002598.2	PDCD2	6	Homo sapiens programmed cell death 2 (PDCD2), transcript variant 1, mRNA.	RP8; MGC12347; ZMYND7
7414	VCL	0.94446	-1.05881	1802.3	0.00213	1702.2	0.00657	-17.001	NM_003373.3	VCL	10	Homo sapiens vinculin (VCL), transcript variant 2, mRNA.	MVCL; CMD1W
3312	HSPA8	0.942123	-1.06143	5587.7	0	5264.3	0	-48.06	NM_153201.1	HSPA8	11	Homo sapiens heat shock 70kDa protein 8 (HSPA8), transcript variant 2, mRNA.	MGC131511; HSC54; HSPA10; MGC29929; HSC70; HSP71; HSP73; LAP1; HSC71; NIP71
488	ATP2A2	0.937283	-1.06691	690.4	0	647.1	0	-14	NM_170665.2	ATP2A2	12	Homo sapiens ATPase, Ca++ transporting, cardiac muscle, slow twitch 2 (ATP2A2), transcript variant 1, mRNA.	DAR; ATP2B; MGC45367; DD; SERCA2
60	ACTB	0.936768	-1.0675	11370.9	0	10651.9	0	-19.919		ACTB	7	Homo sapiens actin, beta (ACTB), mRNA.	PS1TP5BP1; beta-actin
728553	LOC728553	0.932499	-1.07239	6865.1	0	6401.7	0	-21.955	XR_015414.2	LOC728553	5	PREDICTED: Homo sapiens misc_RNA (LOC728553), miscRNA.
71	ACTG1	0.930419	-1.07478	12287.9	0	11432.9	0	-122.481	NM_001614.2	ACTG1	17	Homo sapiens actin, gamma 1 (ACTG1), mRNA.	DFNA26; ACTG; DFNA20; ACT
51374	C2orf28	0.929683	-1.07564	2204.3	0	2049.3	0	-21.286	NM_080592.2	C2ORF28	2	Homo sapiens chromosome 2 open reading frame 28 (C2orf28), transcript variant 2, mRNA.	HSPC013; APR--3; APR3; APR-3; PRO240; p18
79134	TMEM185B	0.927512	-1.07815	357.3	0	331.4	0	-13.701	NR_000034.1	TMEM185B	2	Homo sapiens transmembrane protein 185B (pseudogene) (TMEM185B), non-coding RNA.	FLJ20979; FAM11B
27346	TMEM97	0.925919	-1.08001	525.1	0	486.2	0	-43.661	NM_014573.1	TMEM97	17	Homo sapiens transmembrane protein 97 (TMEM97), mRNA.	MAC30
158	ADSL	0.92494	-1.08115	1449.5	0	1340.7	0	-14.891	NM_000026.1	ADSL	22	Homo sapiens adenylosuccinate lyase (ADSL), mRNA.
2202	EFEMP1	0.924706	-1.08142	4272.6	0.00081	3950.9	0.00322	14.171	NM_001039348.1	EFEMP1	2	Homo sapiens EGF-containing fibulin-like extracellular matrix protein 1 (EFEMP1), transcript variant 2, mRNA.	FBNL; MLVT; FLJ35535; FBLN3; DRAD; S1-5; MGC111353; DHRD; MTLV
3858	KRT10	0.92064	-1.0862	1369.7	0	1261	0	-17.335	NM_000421.2	KRT10	17	Homo sapiens keratin 10 (epidermolytic hyperkeratosis; keratosis palmaris et plantaris) (KRT10), mRNA.	K10; KPP; CK10
633	BGN	0.920056	-1.08689	9524.2	0	8762.8	0	-18.158	NM_001711.3	BGN	X	Homo sapiens biglycan (BGN), mRNA.	SLRR1A; PG-S1; PGI; DSPG1
219402	MTIF3	0.919294	-1.08779	719.9	0	661.8	0	-14.345	NM_152912.3	MTIF3	13	Homo sapiens mitochondrial translational initiation factor 3 (MTIF3), nuclear gene encoding mitochondrial protein, mRNA.	IF-3mt; IF3(mt)
25941	C18orf10	0.917109	-1.09038	678	0	621.8	0	-14.885	NM_015476.2	C18ORF10	18	Homo sapiens chromosome 18 open reading frame 10 (C18orf10), mRNA.	L17; DKFZP586M1523; HsT3006; PGs2; HMFN0601; DKFZp586M1523
2034	EPAS1	0.917108	-1.09038	2849.5	0	2613.3	0	-21.424	NM_001430.3	EPAS1	2	Homo sapiens endothelial PAS domain protein 1 (EPAS1), mRNA.	HLF; ECYT4; HIF2A; MOP2; PASD2
51142	CHCHD2	0.916074	-1.09161	4599.3	0	4213.3	0	-22.649	NM_016139.2	CHCHD2	7	Homo sapiens coiled-coil-helix-coiled-coil-helix domain containing 2 (CHCHD2), mRNA.	C7orf17
1431	CS	0.915864	-1.09187	1006.7	0.00738	922	0.03207	-19.678	NM_198324.1	CS	12	Homo sapiens citrate synthase (CS), nuclear gene encoding mitochondrial protein, transcript variant 2, mRNA.
388339	LOC388339	0.915238	-1.09261	2811.4	0	2573.1	0	-22.736	XM_942039.3	LOC388339		PREDICTED: Homo sapiens similar to ribosomal protein, transcript variant 4 (LOC388339), mRNA.
8434	RECK	0.912076	-1.0964	822.3	0	750	0	-13.386	NM_021111.1	RECK	9	Homo sapiens reversion-inducing-cysteine-rich protein with kazal motifs (RECK), mRNA.	ST15; hRECK
9141	PDCD5	0.910665	-1.0981	912.3	0	830.8	0	-13.495	NM_004708.2	PDCD5	19	Homo sapiens programmed cell death 5 (PDCD5), mRNA.	MGC9294; TFAR19
23193	GANAB	0.909022	-1.10008	1058.5	0	962.2	0	-15.786	NM_198334.1	GANAB	11	Homo sapiens glucosidase, alpha; neutral AB (GANAB), transcript variant 2, mRNA.	GluII; KIAA0088; G2AN
65258	MPPE1	0.908673	-1.10051	392	0	356.2	0	-13.63	NM_023075.3	MPPE1	18	Homo sapiens metallophosphoesterase 1 (MPPE1), mRNA.
53917	RAB24	0.908578	-1.10062	336.9	6e-05	306.1	6e-05	-14.636	NM_001031677.1	RAB24	5	Homo sapiens RAB24, member RAS oncogene family (RAB24), transcript variant 1, mRNA.
51121	RPL26L1	0.908537	-1.10067	688.8	0	625.8	0	-18.025	NM_016093.2	RPL26L1	5	Homo sapiens ribosomal protein L26-like 1 (RPL26L1), mRNA.	RPL26P1; FLJ46904
114915	NCRNA00219	0.908166	-1.10112	1189.1	0	1079.9	0	-25.048	NR_015370.1	NCRNA00219	5	Homo sapiens non-protein coding RNA 219 (NCRNA00219), non-coding RNA.	TIGA1; MGC126893; MGC138282
5315	PKM2	0.907696	-1.10169	1387.8	0	1259.7	0	-51.136	NM_002654.3	PKM2	15	Homo sapiens pyruvate kinase, muscle (PKM2), transcript variant 1, mRNA.	OIP3; TCB; PKM; THBP1; MGC3932; PK3; CTHBP
6184	RPN1	0.906855	-1.10271	2423.1	0	2197.4	0	-26.119	NM_002950.3	RPN1	3	Homo sapiens ribophorin I (RPN1), mRNA.	DKFZp686B16177; OST1; RBPH1
5708	PSMD2	0.906839	-1.10273	997.2	0	904.3	0	-13.007	NM_002808.3	PSMD2	3	Homo sapiens proteasome (prosome, macropain) 26S subunit, non-ATPase, 2 (PSMD2), mRNA.	MGC14274; S2; TRAP2; P97
345757	FAM174A	0.90648	-1.10317	299.4	0.00609	271.4	0.00156	-16.135	NM_198507.1	FAM174A	5	Homo sapiens family with sequence similarity 174, member A (FAM174A), mRNA.	UNQ1912; MGC17345
8971	H1FX	0.906378	-1.10329	439	0	397.9	0	-14.64	NM_006026.2	H1FX	3	Homo sapiens H1 histone family, member X (H1FX), mRNA.	MGC8350; H1X; MGC15959
84898	PLXDC2	0.906373	-1.1033	535.1	0	485	0	-17.93	NM_032812.7	PLXDC2	10	Homo sapiens plexin domain containing 2 (PLXDC2), mRNA.	FLJ14623; TEM7R
10357	HMGB1L1	0.905779	-1.10402	285.5	0.00486	258.6	0.01647	-13.114	NM_001008735.1	HMGB1L1	20	Homo sapiens high-mobility group box 1-like 1 (HMGB1L1), mRNA.	HMG1L7; dJ579F20.1
136143	LOC136143	0.904574	-1.10549	404.5	0	365.9	0	-14.262	XM_069734.4	LOC136143	7	PREDICTED: Homo sapiens similar to ribosomal protein L18 (LOC136143), mRNA.
4190	MDH1	0.904297	-1.10583	3770	0	3409.2	0	-13.964	NM_005917.2	MDH1	2	Homo sapiens malate dehydrogenase 1, NAD (soluble) (MDH1), mRNA.	MOR2; MDH-s; MGC:1375; MDHA
114882	OSBPL8	0.90414	-1.10602	451.7	0	408.4	0	-33.488	NM_020841.4	OSBPL8	12	Homo sapiens oxysterol binding protein-like 8 (OSBPL8), transcript variant 1, mRNA.	MSTP120; ORP8; MST120; MGC126578; DKFZp686A11164; OSBP10; MGC133203
23234	DNAJC9	0.903428	-1.1069	542.6	0	490.2	0	-19.706	NM_015190.3	DNAJC9	10	Homo sapiens DnaJ (Hsp40) homolog, subfamily C, member 9 (DNAJC9), mRNA.	JDD1; KIAA0974; SB73; HDJC9
1415	CRYBB2	0.903114	-1.10728	491.3	0	443.7	0	-13.687	NM_000496.1	CRYBB2	22	Homo sapiens crystallin, beta B2 (CRYBB2), mRNA.	CCA2; D22S665; CRYB2; CRYB2A
8214	DGCR6	0.901597	-1.10914	613.8	0	553.4	0	-21.097	NM_005675.3	DGCR6	22	Homo sapiens DiGeorge syndrome critical region gene 6 (DGCR6), mRNA.
10273	STUB1	0.901392	-1.1094	761.6	0	686.5	0	-19.904	NM_005861.2	STUB1	16	Homo sapiens STIP1 homology and U-box containing protein 1 (STUB1), mRNA.	CHIP; SDCCAG7; NY-CO-7; UBOX1; HSPABP2
55971	BAIAP2L1	0.90082	-1.1101	402.3	0	362.4	0	-15.867	NM_018842.3	BAIAP2L1	7	Homo sapiens BAI1-associated protein 2-like 1 (BAIAP2L1), mRNA.	IRTKS
22856	CHSY1	0.900772	-1.11016	1217.4	0	1096.6	0	-24.113	NM_014918.3	CHSY1	15	Homo sapiens chondroitin sulfate synthase 1 (CHSY1), mRNA.	CSS1; KIAA0990
23588	KLHDC2	0.899988	-1.11113	833.9	0	750.5	0	-27.96	NM_014315.2	KLHDC2	14	Homo sapiens kelch domain containing 2 (KLHDC2), mRNA.	LCP; HCLP-1
378	ARF4	0.899796	-1.11136	4257.3	0	3830.7	0	-15.752	NM_001660.2	ARF4	3	Homo sapiens ADP-ribosylation factor 4 (ARF4), mRNA.	ARF2
1933	EEF1B2	0.899356	-1.11191	2715.5	5e-05	2442.2	5e-05	-21.844	XM_929918.1	EEF1B2	2	Homo sapiens eukaryotic translation elongation factor 1 beta 2 (EEF1B2), transcript variant 2, mRNA.	EEF1B; EF1B; EEF1B1
389541	C7orf59	0.89899	-1.11236	752.4	0	676.4	0	-20.677	NM_001008395.1	C7ORF59	7	Homo sapiens chromosome 7 open reading frame 59 (C7orf59), mRNA.	MGC163425; MGC163431
51433	ANAPC5	0.898569	-1.11288	1174.2	0	1055.1	0	-14.8	NM_016237.3	ANAPC5	12	Homo sapiens anaphase promoting complex subunit 5 (ANAPC5), mRNA.	APC5; PDL-108
651436	LOC651436	0.89832	-1.11319	7373.1	0	6623.4	0	-37.862	XM_940587.1	LOC651436		PREDICTED: Homo sapiens similar to ribosomal protein L9 (LOC651436), mRNA.
51528	C14orf100	0.898312	-1.1132	918.5	0	825.1	0	-24.52	NM_016475.2	C14ORF100	14	Homo sapiens chromosome 14 open reading frame 100 (C14orf100), mRNA.	HSPC213; HSPC327
10994	ILVBL	0.897695	-1.11396	694	0	623	0	-13.336	NM_006844.3	ILVBL	19	Homo sapiens ilvB (bacterial acetolactate synthase)-like (ILVBL), mRNA.	FLJ39061; 209L8; AHAS; MGC19535; MGC1269; ILV2H
28998	MRPL13	0.895896	-1.1162	857.8	0	768.5	0	-31.525	NM_014078.4	MRPL13	8	Homo sapiens mitochondrial ribosomal protein L13 (MRPL13), nuclear gene encoding mitochondrial protein, mRNA.	L13mt; RPL13; L13; RPML13
2542	SLC37A4	0.895539	-1.11665	367.6	0	329.2	0	-13.065	NM_001467.3	SLC37A4	11	Homo sapiens solute carrier family 37 (glucose-6-phosphate transporter), member 4 (SLC37A4), mRNA.	G6PT3; GSD1b; TRG19; G6PT2; GSD1d; GSD1c; MGC15729; G6PT1; PRO0685
343477	TRA1P2	0.89525	-1.11701	389.5	0	348.7	0	-17.708	XR_000203.3	TRA1P2		PREDICTED: Homo sapiens tumor rejection antigen (gp96) 1 pseudogene 2 (TRA1P2), misc RNA.
3182	HNRNPAB	0.89498	-1.11734	1515.9	0	1356.7	0	-19.634	NM_031266.2	HNRNPAB	5	Homo sapiens heterogeneous nuclear ribonucleoprotein A/B (HNRNPAB), transcript variant 2, mRNA.	ABBP1; FLJ40338
79042	TSEN34	0.894135	-1.1184	944.6	0	844.6	0	-13.917	NM_024075.1	TSEN34	19	Homo sapiens tRNA splicing endonuclease 34 homolog (S. cerevisiae) (TSEN34), transcript variant 2, mRNA.	LENG5; SEN34; SEN34L
5861	RAB1A	0.893761	-1.11887	339.8	0	303.7	0	-15.471	NM_004161.3	RAB1A	2	Homo sapiens RAB1A, member RAS oncogene family (RAB1A), mRNA.	YPT1; RAB1; DKFZP564B163
91289	LMF2	0.893673	-1.11898	490	0	437.9	0	-13.756	NM_033200.1	LMF2	22	Homo sapiens lipase maturation factor 2 (LMF2), mRNA.	TMEM153; TMEM112B
55258	FLJ10916	0.893229	-1.11953	460.8	0	411.6	0	-19.171	NM_018271.2	FLJ10916	2	Homo sapiens hypothetical protein FLJ10916 (FLJ10916), mRNA.
56259	CTNNBL1	0.892066	-1.12099	419.7	0	374.4	0	-21.098	NM_030877.3	CTNNBL1	20	Homo sapiens catenin, beta like 1 (CTNNBL1), mRNA.	C20orf33; NAP; P14L; NYD-SP19; dJ633O20.1; PP8304; FLJ21108
1611	DAP	0.890648	-1.12278	606.3	0	540	0	-20.524	NM_004394.1	DAP	5	Homo sapiens death-associated protein (DAP), mRNA.	MGC99796
128637	TBC1D20	0.890195	-1.12335	348.8	0	310.5	0	-15.699	NM_144628.2	TBC1D20	20	Homo sapiens TBC1 domain family, member 20 (TBC1D20), mRNA.	FLJ45119; C20orf140
29903	CCDC106	0.889795	-1.12385	429.2	0	381.9	0	-22.868	NM_013301.1	CCDC106	19	Homo sapiens coiled-coil domain containing 106 (CCDC106), mRNA.	ZNF581; HSU79303
728576	LOC728576	0.889546	-1.12417	10548.3	0	9383.2	0	-29.462	XR_038296.1	LOC728576		PREDICTED: Homo sapiens misc_RNA (LOC728576), miscRNA.
642250	LOC642250	0.888671	-1.12528	6114.3	0	5433.6	0	-18.699	XM_925774.1	LOC642250	1	PREDICTED: Homo sapiens similar to 60S ribosomal protein L17 (L23), transcript variant 1 (LOC642250), mRNA.
10954	PDIA5	0.888441	-1.12557	769.1	0	683.3	0	-35.803	NM_006810.1	PDIA5	3	Homo sapiens protein disulfide isomerase family A, member 5 (PDIA5), mRNA.	FLJ30401; PDIR
646294	LOC646294	0.887731	-1.12647	5535.8	0	4914.3	0	-51.711	XR_019565.2	LOC646294		PREDICTED: Homo sapiens misc_RNA (LOC646294), miscRNA.
8798	DYRK4	0.887184	-1.12716	443.2	0	393.2	0	-16.772	NM_003845.1	DYRK4	12	Homo sapiens dual-specificity tyrosine-(Y)-phosphorylation regulated kinase 4 (DYRK4), mRNA.
8624	PSMG1	0.887132	-1.12723	923.2	0	819	0	-23.715	NM_203433.1	PSMG1	21	Homo sapiens proteasome (prosome, macropain) assembly chaperone 1 (PSMG1), transcript variant 2, mRNA.	C21LRP; PAC1; DSCR2; LRPC21
6391	SDHC	0.886831	-1.12761	637.1	0	565	0	-32.888	NM_001035513.1	SDHC	1	Homo sapiens succinate dehydrogenase complex, subunit C, integral membrane protein, 15kDa (SDHC), nuclear gene encoding mitochondrial protein, transcript variant 4, mRNA.	CYB560; QPS1; CYBL; SDH3; PGL3
2120	ETV6	0.886643	-1.12785	277	0	245.6	0	-13.173	NM_001987.3	ETV6	12	Homo sapiens ets variant 6 (ETV6), mRNA.	TEL; TEL/ABL
219654	ZCCHC24	0.885984	-1.12869	1017.4	0	901.4	0	-35.239	NM_153367.1	ZCCHC24	10	Homo sapiens zinc finger, CCHC domain containing 24 (ZCCHC24), mRNA.	FLJ90798
8508	NIPSNAP1	0.885809	-1.12891	454.5	0	402.6	0	-26.515	NM_003634.1	NIPSNAP1	22	Homo sapiens nipsnap homolog 1 (C. elegans) (NIPSNAP1), mRNA.
55781	RIOK2	0.885541	-1.12925	577.5	0	511.4	0	-32.525	NM_018343.1	RIOK2	5	Homo sapiens RIO kinase 2 (yeast) (RIOK2), mRNA.	FLJ11159
79719	AAGAB	0.885458	-1.12936	301.2	0	266.7	0	-14.938	NM_024666.3	AAGAB	15	Homo sapiens alpha- and gamma-adaptin binding protein (AAGAB), mRNA.	DKFZp686G08119; DKFZp667D2317
6730	SRP68	0.885228	-1.12965	634.3	0	561.5	0	-34.726	NM_014230.2	SRP68	17	Homo sapiens signal recognition particle 68kDa (SRP68), mRNA.
729406	LOC729406	0.885219	-1.12966	841.6	0	745	0	-16.973	XR_037672.1	LOC729406		PREDICTED: Homo sapiens misc_RNA (LOC729406), miscRNA.
2771	GNAI2	0.884983	-1.12996	2321.4	0	2054.4	0	-49.335	NM_002070.2	GNAI2	3	Homo sapiens guanine nucleotide binding protein (G protein), alpha inhibiting activity polypeptide 2 (GNAI2), transcript variant 1, mRNA.	H_LUCA16.1; GIP; GNAI2B; H_LUCA15.1
9100	USP10	0.884853	-1.13013	291.8	0	258.2	0	-15.46	NM_005153.1	USP10	16	Homo sapiens ubiquitin specific peptidase 10 (USP10), mRNA.	MGC2621; UBPO; KIAA0190
4832	NME3	0.883176	-1.13228	550.4	0	486.1	0	-21.31	NM_002513.2	NME3	16	Homo sapiens non-metastatic cells 3, protein expressed in (NME3), mRNA.	NDPKC; NDPK-C; c371H6.2; NM23-H3; KIAA0516; DR-nm23
100129585	LOC100129585	0.882911	-1.13262	284.4	0	251.1	0	-21.891	XM_001721365.1	LOC100129585	X	PREDICTED: Homo sapiens similar to hCG2011544 (LOC100129585), mRNA.
5754	PTK7	0.88271	-1.13287	312.9	0	276.2	0	-26.571	NM_152880.2	PTK7	6	Homo sapiens PTK7 protein tyrosine kinase 7 (PTK7), transcript variant PTK7-2, mRNA.	CCK4
9902	MRC2	0.882311	-1.13339	283.8	0	250.4	0	-15.855	NM_006039.2	MRC2	17	Homo sapiens mannose receptor, C type 2 (MRC2), mRNA.	ENDO180; KIAA0709; CD280; FLJ35911; UPARAP; CLEC13E
9891	NUAK1	0.881995	-1.13379	673.7	0	594.2	0	-26.81	NM_014840.2	NUAK1	12	Homo sapiens NUAK family, SNF1-like kinase, 1 (NUAK1), mRNA.	KIAA0537; ARK5
58526	MID1IP1	0.881584	-1.13432	497.4	0	438.5	0	-19.503	NM_021242.3	MID1IP1	X	Homo sapiens MID1 interacting protein 1 (gastrulation specific G12 homolog (zebrafish)) (MID1IP1), mRNA.	THRSPL; MIG12; STRAIT11499; FLJ10386; G12-like
4013	VWA5A	0.880979	-1.1351	175.6	0	154.7	0	-15.762	NM_014622.4	VWA5A	11	Homo sapiens von Willebrand factor A domain containing 5A (VWA5A), transcript variant 1, mRNA.	BCSC-1; BCSC1
522	ATP5J	0.88024	-1.13605	2755.5	0	2425.5	0	-13.391	NM_001003703.1	ATP5J	21	Homo sapiens ATP synthase, H+ transporting, mitochondrial F0 complex, subunit F6 (ATP5J), nuclear gene encoding mitochondrial protein, transcript variant 1, mRNA.	ATP5A; CF6; F6; ATPM; ATP5
5201	PFDN1	0.880191	-1.13612	965.7	0	850	0	-46.768	NM_002622.3	PFDN1	5	Homo sapiens prefoldin subunit 1 (PFDN1), mRNA.	PDF; PFD1
977	CD151	0.880148	-1.13617	4094.2	0	3603.5	0	-29.88	NM_004357.3	CD151	11	Homo sapiens CD151 molecule (Raph blood group) (CD151), transcript variant 4, mRNA.	TSPAN24; MER2; GP27; SFA1; PETA-3; RAPH
54989	ZNF770	0.879324	-1.13724	390.3	0	343.2	0	-15.561	NM_014106.2	ZNF770	15	Homo sapiens zinc finger protein 770 (ZNF770), mRNA.	FLJ20582; PRO1914
6709	SPTAN1	0.879079	-1.13755	821.2	0	721.9	0	-45.111	NM_003127.1	SPTAN1	9	Homo sapiens spectrin, alpha, non-erythrocytic 1 (alpha-fodrin) (SPTAN1), mRNA.	FLJ44613; (ALPHA)II-SPECTRIN
29085	PHPT1	0.878565	-1.13822	1865.2	0	1638.7	0	-40.94	NM_014172.2	PHPT1	9	Homo sapiens phosphohistidine phosphatase 1 (PHPT1), mRNA.	bA216L13.10; CGI-202; PHP14; HSPC141; RP11-216L13.10; DKFZp564M173
79939	SLC35E1	0.878406	-1.13843	587.2	0	515.8	0	-36.364	NM_024881.3	SLC35E1	19	Homo sapiens solute carrier family 35, member E1 (SLC35E1), mRNA.	MGC44954; FLJ14251
6133	RPL9	0.878244	-1.13864	4823.6	0	4236.3	0	-20.001	NM_001024921.2	RPL9	4	Homo sapiens ribosomal protein L9 (RPL9), transcript variant 2, mRNA.	FLJ27456; MGC15545; DKFZp313J1510; NPC-A-16
25911	RP11-529I10.4	0.877774	-1.13924	328.9	0	288.7	0	-21.783	NM_015448.1	RP11-529I10.4	10	Homo sapiens deleted in a mouse model of primary ciliary dyskinesia (RP11-529I10.4), mRNA.	DKFZP566F084
286257	C9orf142	0.876547	-1.14084	670.7	0	587.9	0	-22.868	NM_183241.1	C9ORF142	9	Homo sapiens chromosome 9 open reading frame 142 (C9orf142), mRNA.
729208	LOC729208	0.87639	-1.14104	1465.9	0	1284.7	0	-38.609	XR_039643.1	LOC729208		PREDICTED: Homo sapiens misc_RNA (LOC729208), miscRNA.
8896	BUD31	0.875737	-1.1419	2035.2	0	1782.3	0	-33.797	NM_003910.2	BUD31	7	Homo sapiens BUD31 homolog (S. cerevisiae) (BUD31), mRNA.	MGC111202; YCR063W; EDG-2; EDG2; G10
374659	HDDC3	0.875522	-1.14218	287.6	0	251.8	0	-18.87	NM_198527.1	HDDC3	15	Homo sapiens HD domain containing 3 (HDDC3), mRNA.	MGC45386
30833	NT5C	0.874668	-1.14329	452.4	0	395.7	0	-28.703	NM_014595.1	NT5C	17	Homo sapiens 5', 3'-nucleotidase, cytosolic (NT5C), mRNA.	PN-II; DNT; PN-I; cdN; DNT1; UMPH2; P5N2; dNT-1
646567	LOC646567	0.874307	-1.14376	2238	0	1956.7	0	-15.268	XM_940087.1	LOC646567	1	PREDICTED: Homo sapiens similar to HSPC307 (LOC646567), mRNA.
29058	C20orf30	0.873261	-1.14513	3335.2	0	2912.5	0	-40.499	NM_001009923.1	C20ORF30	20	Homo sapiens chromosome 20 open reading frame 30 (C20orf30), transcript variant 1, mRNA.	HSPC274; dJ1116H23.2.1
80273	GRPEL1	0.872961	-1.14553	349.5	0	305.1	0	-15.932	NM_025196.2	GRPEL1	4	Homo sapiens GrpE-like 1, mitochondrial (E. coli) (GRPEL1), nuclear gene encoding mitochondrial protein, mRNA.	HMGE; FLJ25609
9612	NCOR2	0.872936	-1.14556	575.3	0.00679	502.2	0.08004	-22.906	NM_006312.2	NCOR2	12	Homo sapiens nuclear receptor co-repressor 2 (NCOR2), transcript variant 2, mRNA.	TNRC14; SMRTE-tau; SMRT; TRAC1; CTG26; SMRTE; TRAC-1
155370	SBDSP	0.872209	-1.14651	452.3	0	394.5	0	-20.45	NR_001588.1	SBDSP	7	Homo sapiens Shwachman-Bodian-Diamond syndrome pseudogene (SBDSP) on chromosome 7.
91582	RPS19BP1	0.872139	-1.14661	402	0	350.6	0	-31.449	NM_194326.2	RPS19BP1	22	Homo sapiens ribosomal protein S19 binding protein 1 (RPS19BP1), mRNA.	S19BP; FLJ21770; dJ1104E15.4; MGC52010
51330	TNFRSF12A	0.872035	-1.14674	1846.6	0	1610.3	0	-23.891	NM_016639.1	TNFRSF12A	16	Homo sapiens tumor necrosis factor receptor superfamily, member 12A (TNFRSF12A), mRNA.	CD266; TWEAKR; FN14
57414	RHBDD2	0.871815	-1.14703	761.4	0	663.8	0	-13.398	NM_001040456.1	RHBDD2	7	Homo sapiens rhomboid domain containing 2 (RHBDD2), transcript variant 1, mRNA.	NPD007; RHBDL7
51119	SBDS	0.871075	-1.14801	1289.9	0	1123.6	0	-14.889	NM_016038.2	SBDS	7	Homo sapiens Shwachman-Bodian-Diamond syndrome (SBDS), mRNA.	FLJ10917; SWDS; CGI-97; SDS
55714	ODZ3	0.870763	-1.14842	377.6	0	328.8	0	-17.363	NM_001080477.1	ODZ3	4	Homo sapiens odz, odd Oz/ten-m homolog 3 (Drosophila) (ODZ3), mRNA.	FLJ10886; FLJ10474; KIAA1455; Ten-m3
29927	SEC61A1	0.870731	-1.14846	3300.1	0	2873.5	0	-19.242	NM_013336.3	SEC61A1	3	Homo sapiens Sec61 alpha 1 subunit (S. cerevisiae) (SEC61A1), mRNA.	HSEC61; SEC61A; SEC61
7001	PRDX2	0.870723	-1.14847	461.8	0.0062	402.1	0.00179	-15.177	NM_181738.1	PRDX2	19	Homo sapiens peroxiredoxin 2 (PRDX2), nuclear gene encoding mitochondrial protein, transcript variant 3, mRNA.	TDPX1; MGC4104; TSA; PRP; PRX2; NKEFB; PRXII
11311	VPS45	0.870652	-1.14856	408.2	0	355.4	0	-32.882	NM_007259.2	VPS45	1	Homo sapiens vacuolar protein sorting 45 homolog (S. cerevisiae) (VPS45), mRNA.	VPS45B; H1; H1VPS45; VSP45; VPS45A; VSP45A; VPS54A
641814	LOC641814	0.870472	-1.1488	4935.6	0	4296.3	0	-30.919	XM_935998.3	LOC641814	7	PREDICTED: Homo sapiens similar to Ribosomal protein L6, transcript variant 7 (LOC641814), mRNA.
84759	PCGF1	0.870438	-1.14885	274	0	238.5	0	-19.505	NM_032673.1	PCGF1	2	Homo sapiens polycomb group ring finger 1 (PCGF1), mRNA.	RNF68; 2010002K04Rik; RNF3A-2; FLJ43754; MGC10882; NSPC1
11097	NUPL2	0.869894	-1.14957	330.5	0	287.5	0	-13.91	NM_007342.1	NUPL2	7	Homo sapiens nucleoporin like 2 (NUPL2), mRNA.	hCG1; NLP_1; CG1; NLP-1
221294	NT5DC1	0.869547	-1.15002	243	0	211.3	0	-21.158	NM_152729.2	NT5DC1	6	Homo sapiens 5'-nucleotidase domain containing 1 (NT5DC1), mRNA.	MGC131837; C6orf200; MGC24302; LP2642; NT5C2L1
100132761	LOC100132761	0.868408	-1.15153	202.9	0.00553	176.2	0.00437	-25.581	XM_001716956.1	LOC100132761	13	PREDICTED: Homo sapiens hypothetical protein LOC100132761 (LOC100132761), mRNA.
56952	PRTFDC1	0.868214	-1.15179	254.2	0	220.7	0	-16.342	NM_020200.5	PRTFDC1	10	Homo sapiens phosphoribosyl transferase domain containing 1 (PRTFDC1), mRNA.	FLJ11888; HHGP
285590	SH3PXD2B	0.867734	-1.15243	337.2	0	292.6	0	-17.512	NM_001017995.1	SH3PXD2B	5	Homo sapiens SH3 and PX domains 2B (SH3PXD2B), mRNA.	HOFI; FLJ20831; KIAA1295
12	SERPINA3	0.867363	-1.15292	258.6	0	224.3	0	-18.021	NM_001085.4	SERPINA3	14	Homo sapiens serpin peptidase inhibitor, clade A (alpha-1 antiproteinase, antitrypsin), member 3 (SERPINA3), mRNA.	GIG24; GIG25; AACT; MGC88254; ACT
641844	LOC641844	0.867279	-1.15303	718.8	0	623.4	0	-48.517	XR_018036.2	LOC641844	7	PREDICTED: Homo sapiens misc_RNA (LOC641844), miscRNA.
79763	ISOC2	0.866926	-1.1535	487.7	0	422.8	0	-33.445	NM_024710.1	ISOC2	19	Homo sapiens isochorismatase domain containing 2 (ISOC2), mRNA.
55819	RNF130	0.866694	-1.15381	493.6	0	427.8	0	-42.49	NM_018434.4	RNF130	5	Homo sapiens ring finger protein 130 (RNF130), mRNA.	G1RZFP; MGC138647; GOLIATH; MGC99542; MGC117241; GP
51310	SLC22A17	0.866583	-1.15396	239.1	0.00745	207.2	0.05441	-17.87	NM_016609.3	SLC22A17	14	Homo sapiens solute carrier family 22, member 17 (SLC22A17), transcript variant 2, mRNA.	BOIT; BOCT; hBOIT; NGALR
1301	COL11A1	0.866265	-1.15438	166	0.04711	143.8	0.00871	-47.363	NM_080629.2	COL11A1	1	Homo sapiens collagen, type XI, alpha 1 (COL11A1), transcript variant B, mRNA.	STL2; CO11A1; COLL6
2023	ENO1	0.866046	-1.15467	10093.8	0	8741.7	0	-74.881	NM_001428.2	ENO1	1	Homo sapiens enolase 1, (alpha) (ENO1), mRNA.	MPB1; ENO1L1; MBP-1; PPH; NNE
3418	IDH2	0.86584	-1.15495	266.1	0	230.4	0	-15.26	NM_002168.2	IDH2	15	Homo sapiens isocitrate dehydrogenase 2 (NADP+), mitochondrial (IDH2), nuclear gene encoding mitochondrial protein, mRNA.	ICD-M; IDHM; IDH; IDP; mNADP-IDH
650215	LOC650215	0.865635	-1.15522	1519	0	1314.9	0	-34.126	NM_007235.3	LOC650215		PREDICTED: Homo sapiens similar to Exportin-T (tRNA exportin) (Exportin(tRNA)) (LOC650215), mRNA.
3338	DNAJC4	0.865248	-1.15574	225.6	1e-05	195.2	0	-30.354	NM_005528.3	DNAJC4	11	Homo sapiens DnaJ (Hsp40) homolog, subfamily C, member 4 (DNAJC4), mRNA.
57198	ATP8B2	0.864879	-1.15623	380.4	0.00505	329	0.00173	-20.108	NM_001005855.1	ATP8B2	1	Homo sapiens ATPase, class I, type 8B, member 2 (ATP8B2), transcript variant 2, mRNA.	ATPID; DKFZp434M0219; KIAA1137
57415	C3orf14	0.864857	-1.15626	327.8	0	283.5	0	-44.587	NM_020685.3	C3ORF14	3	Homo sapiens chromosome 3 open reading frame 14 (C3orf14), mRNA.	HT021
10618	TGOLN2	0.864375	-1.15691	1538.8	0	1330.1	0	-18.951	NM_006464.2	TGOLN2	2	Homo sapiens trans-golgi network protein 2 (TGOLN2), mRNA.	TGN51; MGC14722; TGN48; TGN38; TGN46; TTGN2
84324	CIP29	0.863963	-1.15746	1516.5	0	1310.2	0	-69.499	NM_033082.1	CIP29	12	Homo sapiens cytokine induced protein 29 kDa (CIP29), mRNA.	MGC14726; HCC1; HSPC316; HCC-1
285958	C7orf40	0.863596	-1.15795	451.6	0	390	0	-22.129	NR_003697.1	C7ORF40	7	Homo sapiens chromosome 7 open reading frame 40 (C7orf40), non-coding RNA.	FLJ38860
55277	FLJ10986	0.863099	-1.15862	338.2	0	291.9	0	-25.157	NM_018291.2	FLJ10986	1	Homo sapiens hypothetical protein FLJ10986 (FLJ10986), mRNA.	RP11-242B9.1
10713	USP39	0.862937	-1.15883	520.2	0	448.9	0	-45.244	NM_006590.2	USP39	2	Homo sapiens ubiquitin specific peptidase 39 (USP39), mRNA.	SAD1; HSPC332; CGI-21; MGC75069
55165	CEP55	0.862563	-1.15934	279.4	0	241	0	-21.185	NM_018131.3	CEP55	10	Homo sapiens centrosomal protein 55kDa (CEP55), mRNA.	URCC6; C10orf3; FLJ10540
5550	PREP	0.862515	-1.1594	409.5	0	353.2	0	-24.233	NM_002726.3	PREP	6	Homo sapiens prolyl endopeptidase (PREP), mRNA.	PEP; PE; MGC16060
55616	ASAP3	0.862514	-1.1594	891	0	768.5	0	-17.318	NM_017707.2	ASAP3	1	Homo sapiens ArfGAP with SH3 domain, ankyrin repeat and PH domain 3 (ASAP3), mRNA.	CENTB6; ACAP4; FLJ20199; UPLC1; ASAP3
64981	MRPL34	0.861944	-1.16017	827.2	0	713	0	-30.606	NM_023937.2	MRPL34	19	Homo sapiens mitochondrial ribosomal protein L34 (MRPL34), nuclear gene encoding mitochondrial protein, mRNA.	L34mt; MGC2633; MGC24974
404672	GTF2H5	0.861863	-1.16028	2693.7	0	2321.6	0	-77.67	NM_207118.1	GTF2H5	6	Homo sapiens general transcription factor IIH, polypeptide 5 (GTF2H5), mRNA.	C6orf175; TTD; TGF2H5; TTDA; TFB5; TTD-A; bA120J8.2
65265	C8orf33	0.861018	-1.16142	357.6	0	307.9	0	-14.755	NM_023080.1	C8ORF33	8	Homo sapiens chromosome 8 open reading frame 33 (C8orf33), mRNA.	FLJ20989
50862	RNF141	0.860967	-1.16148	231.6	0	199.4	0	-17.759	NM_016422.3	RNF141	11	Homo sapiens ring finger protein 141 (RNF141), mRNA.	ZNF230; MGC8715; ZFP26
9276	COPB2	0.86047	-1.16216	1318	0	1134.1	0	-73.214	NM_004766.1	COPB2	3	Homo sapiens coatomer protein complex, subunit beta 2 (beta prime) (COPB2), mRNA.	beta'-COP
928	CD9	0.860161	-1.16257	260.3	0	223.9	0	-15.354	NM_001769.2	CD9	12	Homo sapiens CD9 molecule (CD9), mRNA.	MRP-1; MIC3; BTCC-1; BA2; 5H9; TSPAN29; GIG2; DRAP-27; P24
644907	LOC644907	0.859985	-1.16281	2241.9	0	1928	0	-32.193	NM_001090027.1	LOC644907	7	Homo sapiens hCG18290 (LOC644907), mRNA.
126374	WTIP	0.85917	-1.16391	190.3	0	163.5	0	-17.901	XM_059037.7	WTIP	19	PREDICTED: Homo sapiens Wilms tumor 1 interacting protein (WTIP), mRNA.
645387	LOC645387	0.858927	-1.16424	6885.8	0	5914.4	0	-81.306	XR_019447.2	LOC645387		PREDICTED: Homo sapiens misc_RNA (LOC645387), miscRNA.
6605	SMARCE1	0.858591	-1.1647	384.7	0	330.3	0	-19.271	NM_003079.4	SMARCE1	17	Homo sapiens SWI/SNF related, matrix associated, actin dependent regulator of chromatin, subfamily e, member 1 (SMARCE1), mRNA.	BAF57
2629	GBA	0.858557	-1.16475	1273.3	0	1093.2	0	-53.8	NM_001005742.1	GBA	1	Homo sapiens glucosidase, beta; acid (includes glucosylceramidase) (GBA), transcript variant 3, mRNA.	GCB; GBA1; GLUC
374875	HSD11B1L	0.858383	-1.16498	218.9	0	187.9	0	-18.469	NM_198707.1	HSD11B1L	19	Homo sapiens hydroxysteroid (11-beta) dehydrogenase 1-like (HSD11B1L), transcript variant c, mRNA.	SCDR10
2956	MSH6	0.858299	-1.1651	482	0	413.7	0	-16.491	NM_000179.1	MSH6	2	Homo sapiens mutS homolog 6 (E. coli) (MSH6), mRNA.	HSAP; HNPCC5; GTBP
100128805	LOC100128805	0.858002	-1.1655	266.2	0	228.4	0	-19.948	XM_001721030.1	LOC100128805		PREDICTED: Homo sapiens hypothetical protein LOC100128805 (LOC100128805), mRNA.
5529	PPP2R5E	0.857706	-1.1659	659.2	0	565.4	0	-60.641	NM_006246.2	PPP2R5E	14	Homo sapiens protein phosphatase 2, regulatory subunit B', epsilon isoform (PPP2R5E), mRNA.
4919	ROR1	0.857485	-1.1662	376.1	0.00638	322.5	0.02466	-19.565	NM_005012.1	ROR1	1	Homo sapiens receptor tyrosine kinase-like orphan receptor 1 (ROR1), transcript variant 1, mRNA.	dJ537F10.1; NTRKR1; MGC99659
3145	HMBS	0.857143	-1.16667	229.6	0.03195	196.8	0.08999	-18.773	NM_000190.3	HMBS	11	Homo sapiens hydroxymethylbilane synthase (HMBS), transcript variant 1, mRNA.	PBG-D; UPS; PBGD
3910	LAMA4	0.857126	-1.16669	823.1	0	705.5	0	-25.554	NM_002290.2	LAMA4	6	Homo sapiens laminin, alpha 4 (LAMA4), mRNA.	LAMA3; DKFZp686D23145; LAMA4*-1
196883	ADCY4	0.857022	-1.16683	354.6	0	303.9	0	-31.202	NM_139247.2	ADCY4	14	Homo sapiens adenylate cyclase 4 (ADCY4), mRNA.
25903	OLFML2B	0.856988	-1.16688	369.9	0	317	0	-38.041	NM_015441.1	OLFML2B	1	Homo sapiens olfactomedin-like 2B (OLFML2B), mRNA.	RP11-227F8.1; MGC51337
92017	SNX29	0.856877	-1.16703	268.3	0	229.9	0	-24.611	XM_929509.1	SNX29	16	Homo sapiens sorting nexin 29 (SNX29), mRNA.	FLJ00143; A-388D4.1
2665	GDI2	0.856768	-1.16718	2209	0	1892.6	0	-14.135	NM_001494.2	GDI2	10	Homo sapiens GDP dissociation inhibitor 2 (GDI2), mRNA.	FLJ37352; FLJ16452; RABGDIB
646753	LOC646753	0.856655	-1.16733	497.4	0	426.1	0	-13.202	XM_001722130.1	LOC646753		PREDICTED: Homo sapiens similar to ribosomal protein S26 (LOC646753), mRNA.
8665	EIF3F	0.856276	-1.16785	3641	0	3117.7	0	-15.257	NM_003754.1	EIF3F	11	Homo sapiens eukaryotic translation initiation factor 3, subunit F (EIF3F), mRNA.	EIF3S5; eIF3-p47; eIF3f
646200	LOC646200	0.856251	-1.16788	5895	0	5047.6	0	-66.608	XM_930460.1	LOC646200	3	PREDICTED: Homo sapiens similar to 60S ribosomal protein L22 (Heparin binding protein HBp15), transcript variant 1 (LOC646200), mRNA.
30	ACAA1	0.856166	-1.168	424.1	0	363.1	0	-16.213	NM_001607.2	ACAA1	3	Homo sapiens acetyl-Coenzyme A acyltransferase 1 (peroxisomal 3-oxoacyl-Coenzyme A thiolase) (ACAA1), nuclear gene encoding mitochondrial protein, mRNA.	THIO; ACAA; PTHIO
64374	SIL1	0.856123	-1.16806	574.1	0.0473	491.5	0.03671	-28.494	NM_001037633.1	SIL1	5	Homo sapiens SIL1 homolog, endoplasmic reticulum chaperone (S. cerevisiae) (SIL1), transcript variant 1, mRNA.	MSS; BAP; ULG5
1675	CFD	0.85601	-1.16821	958.4	0	820.4	0	-30.777	NM_001928.2	CFD	19	Homo sapiens complement factor D (adipsin) (CFD), mRNA.	DF; ADN; PFD
27077	B9D1	0.855784	-1.16852	262.8	0	224.9	0	-21.959	NM_015681.3	B9D1	17	Homo sapiens B9 protein domain 1 (B9D1), mRNA.	EPPB9; B9
2192	FBLN1	0.855751	-1.16856	749.4	0.01244	641.3	0.02502	-16.772	NM_006486.2	FBLN1	22	Homo sapiens fibulin 1 (FBLN1), transcript variant D, mRNA.	FBLN
10376	TUBA1B	0.855195	-1.16932	7061.9	0	6039.3	0	-26.68	NM_006082.2	TUBA1B	12	Homo sapiens tubulin, alpha 1b (TUBA1B), mRNA.	K-ALPHA-1
6626	SNRPA	0.854879	-1.16976	321.8	0	275.1	0	-19.991	NM_004596.3	SNRPA	19	Homo sapiens small nuclear ribonucleoprotein polypeptide A (SNRPA), mRNA.	U1A
10131	TRAP1	0.853736	-1.17132	285.1	0	243.4	0	-14.264	NM_016292.1	TRAP1	16	Homo sapiens TNF receptor-associated protein 1 (TRAP1), mRNA.	HSP75; HSP90L
8239	USP9X	0.853735	-1.17132	318.6	3e-05	272	0	-31.269	NM_004652.3	USP9X	X	Homo sapiens ubiquitin specific peptidase 9, X-linked (USP9X), transcript variant 4, mRNA.	DFFRX; FAF
3162	HMOX1	0.853706	-1.17136	2427.3	0	2072.2	0	-13.513	NM_002133.1	HMOX1	22	Homo sapiens heme oxygenase (decycling) 1 (HMOX1), mRNA.	HO-1; bK286B10
51657	STYXL1	0.853313	-1.1719	522.2	0	445.6	0	-22.861	NM_016086.2	STYXL1	7	Homo sapiens serine/threonine/tyrosine interacting-like 1 (STYXL1), mRNA.	MK-STYX; DUSP24
501	ALDH7A1	0.850931	-1.17518	1218.9	0	1037.2	0	-13.584	XM_937964.1	ALDH7A1	5	Homo sapiens aldehyde dehydrogenase 7 family, member A1 (ALDH7A1), mRNA.	ATQ1; PDE; EPD
100132717	LOC100132717	0.850573	-1.17568	715.4	0	608.5	0	-71.066	XM_001713656.1	LOC100132717	1	PREDICTED: Homo sapiens hypothetical protein LOC100132717 (LOC100132717), mRNA.
6988	TCTA	0.850431	-1.17587	534.2	0	454.3	0	-59.802	NM_022171.1	TCTA	3	Homo sapiens T-cell leukemia translocation altered gene (TCTA), mRNA.
7542	ZFPL1	0.850362	-1.17597	248.6	0	211.4	0	-15.424	NM_006782.3	ZFPL1	11	Homo sapiens zinc finger protein-like 1 (ZFPL1), mRNA.	MCG4; D11S750
30850	CDR2L	0.850331	-1.17601	1012.9	0	861.3	0	-61.765	NM_014603.1	CDR2L	17	Homo sapiens cerebellar degeneration-related protein 2-like (CDR2L), mRNA.	HUMPPA
641298	LOC641298	0.850277	-1.17609	216.4	0	184	0	-19.164	XR_041850.1	LOC641298	16	PREDICTED: Homo sapiens misc_RNA (LOC641298), miscRNA.
401152	LOC401152	0.85	-1.17647	570	0	484.5	0	-54.23	NM_001001701.1	LOC401152	4	Homo sapiens HCV F-transactivated protein 1 (LOC401152), mRNA.
9016	SLC25A14	0.849965	-1.17652	282.6	0	240.2	0	-36.596	NM_022810.1	SLC25A14	X	Homo sapiens solute carrier family 25 (mitochondrial carrier, brain), member 14 (SLC25A14), nuclear gene encoding mitochondrial protein, transcript variant long, mRNA.	MGC149543; UCP5; BMCP1
790	CAD	0.84991	-1.17659	223.2	0	189.7	0	-20.308	NM_004341.3	CAD	2	Homo sapiens carbamoyl-phosphate synthetase 2, aspartate transcarbamylase, and dihydroorotase (CAD), mRNA.
4942	OAT	0.849552	-1.17709	1027.6	0	873	0	-38.178	NM_000274.1	OAT	10	Homo sapiens ornithine aminotransferase (gyrate atrophy) (OAT), nuclear gene encoding mitochondrial protein, mRNA.	HOGA; DKFZp781A11155
2026	ENO2	0.849082	-1.17774	370.4	0	314.5	0	-19.798	NM_001975.2	ENO2	12	Homo sapiens enolase 2 (gamma, neuronal) (ENO2), mRNA.	NSE
1635	DCTD	0.848573	-1.17845	1033.5	0	877	0	-58.385	NM_001921.2	DCTD	4	Homo sapiens dCMP deaminase (DCTD), transcript variant 2, mRNA.	MGC111062
10383	TUBB2C	0.848542	-1.17849	1330.4	0	1128.9	0	-27.626	NM_006088.5	TUBB2C	9	Homo sapiens tubulin, beta 2C (TUBB2C), mRNA.	TUBB2
6187	RPS2	0.84854	-1.1785	7306.2	0	6199.6	0	-26.847	NM_002952.3	RPS2	16	Homo sapiens ribosomal protein S2 (RPS2), mRNA.	MGC102851; MGC117344; MGC117345; LLREP3
11329	STK38	0.848267	-1.17887	1030.1	0	873.8	0	-44.331	NM_007271.2	STK38	6	Homo sapiens serine/threonine kinase 38 (STK38), mRNA.	NDR1; NDR
26608	TBL2	0.847852	-1.17945	339.8	0	288.1	0	-21.708	NM_032988.1	TBL2	7	Homo sapiens transducin (beta)-like 2 (TBL2), mRNA.	DKFZP43N024; WS-betaTRP; MGC134739; WBSCR13
55020	FLJ20699	0.847695	-1.17967	249.5	0	211.5	0	-14.115	NM_017931.1	FLJ20699	22	Homo sapiens hypothetical protein FLJ20699 (FLJ20699), mRNA.
23187	PHLDB1	0.847649	-1.17973	478.5	0	405.6	0	-28.704	NM_015157.1	PHLDB1	11	Homo sapiens pleckstrin homology-like domain, family B, member 1 (PHLDB1), mRNA.	FLJ90266; DKFZp686O24210; LL5A; DKFZp686H039; FLJ00141; KIAA0638; MGC111531
6624	FSCN1	0.847578	-1.17983	5378.5	0	4558.7	0	-83.423	NM_003088.2	FSCN1	7	Homo sapiens fascin homolog 1, actin-bundling protein (Strongylocentrotus purpuratus) (FSCN1), mRNA.	FLJ38511; SNL; p55
4882	NPR2	0.84654	-1.18128	278.9	0.00122	236.1	0.00034	-42.597	NM_000907.2	NPR2	9	Homo sapiens natriuretic peptide receptor B/guanylate cyclase B (atrionatriuretic peptide receptor B) (NPR2), mRNA.	GUC2B; NPRBi; ANPRB; GUCY2B; AMDM; NPRB
387521	TMEM189	0.846185	-1.18177	487.6	0	412.6	0	-14.729	NM_199129.1	TMEM189	20	Homo sapiens transmembrane protein 189 (TMEM189), mRNA.	UBE2V1; Kua
8417	STX7	0.846183	-1.18178	265.9	0.01255	225	0.00304	-49.199	NM_003569.1	STX7	6	Homo sapiens syntaxin 7 (STX7), mRNA.
100131866	LOC100131866	0.845577	-1.18262	386.6	0	326.9	0	-14.278	XR_038146.1	LOC100131866	1	PREDICTED: Homo sapiens misc_RNA (LOC100131866), miscRNA.
400	ARL1	0.845197	-1.18316	844.3	0	713.6	0	-76.522	NM_001177.3	ARL1	12	Homo sapiens ADP-ribosylation factor-like 1 (ARL1), mRNA.	ARFL1
84168	ANTXR1	0.845067	-1.18334	771.3	0.00027	651.8	0.00027	-17.693	NM_032208.1	ANTXR1	2	Homo sapiens anthrax toxin receptor 1 (ANTXR1), transcript variant 1, mRNA.	ATR; FLJ21776; FLJ11298; TEM8; FLJ10601
642934	LOC642934	0.844884	-1.18359	696.9	0	588.8	0	-76.522	XM_931177.1	LOC642934		PREDICTED: Homo sapiens hypothetical LOC642934 (LOC642934), mRNA.
7458	EIF4H	0.844772	-1.18375	1764.5	0	1490.6	0	-20.558	NM_022170.1	EIF4H	7	Homo sapiens eukaryotic translation initiation factor 4H (EIF4H), transcript variant 2, mRNA.	KIAA0038; WSCR1; WBSCR1
57804	POLD4	0.843977	-1.18487	261.5	0	220.7	0	-27.09	NM_021173.2	POLD4	11	Homo sapiens polymerase (DNA-directed), delta 4 (POLD4), mRNA.	p12; POLDS
9064	MAP3K6	0.843463	-1.18559	391.6	0	330.3	0	-15.785	NM_004672.3	MAP3K6	1	Homo sapiens mitogen-activated protein kinase kinase kinase 6 (MAP3K6), mRNA.	MGC125653; MGC20114; ASK2; MAPKKK6
92912	UBE2Q2	0.843174	-1.186	1024.7	0	864	0	-13.364	NM_173469.1	UBE2Q2	15	Homo sapiens ubiquitin-conjugating enzyme E2Q family member 2 (UBE2Q2), mRNA.	DKFZp762C143
4016	LOXL1	0.842885	-1.1864	256.5	0.02685	216.2	0.036	-42.156	XM_942281.1	LOXL1		PREDICTED: Homo sapiens lysyl oxidase-like 1 (LOXL1), mRNA.
64976	MRPL40	0.842701	-1.18666	750.8	0	632.7	0	-28.44	NM_003776.2	MRPL40	22	Homo sapiens mitochondrial ribosomal protein L40 (MRPL40), nuclear gene encoding mitochondrial protein, mRNA.	NLVCF; URIM; MGC9400; FLJ41774; MRP-L22
2010	EMD	0.842655	-1.18673	1264.1	0	1065.2	0	-21.76	NM_000117.1	EMD	X	Homo sapiens emerin (Emery-Dreifuss muscular dystrophy) (EMD), mRNA.	STA; EDMD
113189	CHST14	0.842414	-1.18707	290	0	244.3	0	-27.131	NM_130468.2	CHST14	15	Homo sapiens carbohydrate (N-acetylgalactosamine 4-0) sulfotransferase 14 (CHST14), mRNA.	HNK1ST; HD4ST; D4ST-1; D4ST1
130074	FAM168B	0.842182	-1.18739	340.9	0	287.1	0	-25.155	NM_001009993.1	FAM168B	2	Homo sapiens family with sequence similarity 168, member B (FAM168B), mRNA.	MGC87527
100132795	LOC100132795	0.842132	-1.18746	4515.8	0	3802.9	0	-72.166	XR_037785.1	LOC100132795		PREDICTED: Homo sapiens misc_RNA (LOC100132795), miscRNA.
678655	LOC678655	0.841885	-1.18781	405.4	0	341.3	0	-17.586	NR_015382.1	LOC678655	12	Homo sapiens hypothetical locus LOC678655 (LOC678655), non-coding RNA.
5962	RDX	0.841764	-1.18798	616.8	0	519.2	0	-16.559	NM_002906.3	RDX	11	Homo sapiens radixin (RDX), mRNA.
3608	ILF2	0.841165	-1.18883	1427.9	0	1201.1	0	-61.278	NM_004515.2	ILF2	1	Homo sapiens interleukin enhancer binding factor 2, 45kDa (ILF2), mRNA.	MGC8391; PRO3063; NF45
51019	CCDC53	0.840971	-1.1891	1355.1	0	1139.6	0	-13.898	NM_016053.1	CCDC53	12	Homo sapiens coiled-coil domain containing 53 (CCDC53), mRNA.	CGI-116
100129828	LOC100129828	0.840598	-1.18963	474.9	0	399.2	0	-62.28	XM_001724980.1	LOC100129828	1	PREDICTED: Homo sapiens hypothetical protein LOC100129828 (LOC100129828), mRNA.
29966	STRN3	0.840532	-1.18972	428.3	0	360	0	-32.033	NM_014574.2	STRN3	14	Homo sapiens striatin, calmodulin binding protein 3 (STRN3), transcript variant 2, mRNA.	SG2NA
84693	MCEE	0.840529	-1.18973	484.1	0	406.9	0	-15.043	NM_032601.2	MCEE	2	Homo sapiens methylmalonyl CoA epimerase (MCEE), mRNA.	GLOD2
401640	LOC401640	0.83999	-1.19049	383.1	0	321.8	0	-15.209	XR_017380.2	LOC401640	10	PREDICTED: Homo sapiens misc_RNA (LOC401640), miscRNA.
79022	TMEM106C	0.83972	-1.19087	443.6	0	372.5	0	-25.048	NM_024056.2	TMEM106C	12	Homo sapiens transmembrane protein 106C (TMEM106C), mRNA.	MGC5576; MGC111210
10813	UTP14A	0.839578	-1.19107	360.3	0	302.5	0	-36.127	NM_006649.2	UTP14A	X	Homo sapiens UTP14, U3 small nucleolar ribonucleoprotein, homolog A (yeast) (UTP14A), mRNA.	NY-CO-16; KIAA0266; dJ537K23.3; SDCCAG16
29763	PACSIN3	0.839577	-1.19108	208.2	0	174.8	0	-21.37	NM_016223.3	PACSIN3	11	Homo sapiens protein kinase C and casein kinase substrate in neurons 3 (PACSIN3), mRNA.	SDPIII
80303	EFHD1	0.83906	-1.19181	1493.1	0	1252.8	0	-23.477	NM_025202.2	EFHD1	2	Homo sapiens EF-hand domain family, member D1 (EFHD1), mRNA.	MSTP133; DKFZp781H0842; PP3051; MST133; FLJ13612
5316	PKNOX1	0.838853	-1.1921	202.3	4e-05	169.7	2e-05	-30.562	NM_004571.3	PKNOX1	21	Homo sapiens PBX/knotted 1 homeobox 1 (PKNOX1), mRNA.	PREP1; pkonx1c
10901	DHRS4	0.837889	-1.19348	479.3	0	401.6	0	-23.425	NM_021004.2	DHRS4	14	Homo sapiens dehydrogenase/reductase (SDR family) member 4 (DHRS4), mRNA.	NRDR; FLJ11008; SDR-SRL; SCAD-SRL; humNRDR; DHRS4L2
727865	LOC727865	0.837148	-1.19453	1869.8	0	1565.3	0	-33.446	XR_038568.1	LOC727865		PREDICTED: Homo sapiens misc_RNA (LOC727865), miscRNA.
4157	MC1R	0.836992	-1.19475	182.2	0	152.5	0	-16.059	NM_002386.2	MC1R	16	Homo sapiens melanocortin 1 receptor (alpha melanocyte stimulating hormone receptor) (MC1R), mRNA.	SHEP1; MSH-R; MGC14337
64853	AIDA	0.836605	-1.19531	1992.1	0	1666.6	0	-20.16	NM_022831.2	AIDA	1	Homo sapiens axin interactor, dorsalization associated (AIDA), mRNA.	RP11-378J18.7; FLJ32421; FLJ12806
390578	LOC390578	0.836103	-1.19603	397.2	0	332.1	0	-51.976	XR_016734.2	LOC390578	15	PREDICTED: Homo sapiens misc_RNA (LOC390578), miscRNA.
28988	DBNL	0.83583	-1.19642	947.8	0	792.2	0	-15.395	NM_014063.5	DBNL	7	Homo sapiens drebrin-like (DBNL), transcript variant 1, mRNA.	SH3P7; HIP-55; ABP1
55201	MAP1S	0.835799	-1.19646	277.1	0	231.6	0	-17.078	NM_018174.4	MAP1S	19	Homo sapiens microtubule-associated protein 1S (MAP1S), mRNA.	VCY2IP-1; C19orf5; VCY2IP1; BPY2IP1; FLJ10669; MAP8; MGC133087
84792	C7orf70	0.835443	-1.19697	363.4	0	303.6	0	-35.579	XM_935791.1	C7ORF70	7	Homo sapiens chromosome 7 open reading frame 70 (C7orf70), mRNA.
1831	TSC22D3	0.835251	-1.19725	408.5	0.04532	341.2	0.00592	-17.996	NM_004089.3	TSC22D3	X	Homo sapiens TSC22 domain family, member 3 (TSC22D3), transcript variant 2, mRNA.	hDIP; DIP; DKFZp313A1123; DSIPI; TSC-22R; GILZ
653147	LOC653147	0.83525	-1.19725	904.4	0	755.4	0	-48.463	XM_939231.1	LOC653147	11	Homo sapiens hCG1995786 (LOC653147), mRNA.
4828	NMB	0.835086	-1.19748	970.2	0	810.2	0	-30.097	NM_021077.3	NMB	15	Homo sapiens neuromedin B (NMB), transcript variant 1, mRNA.	MGC2277; MGC3936; MGC17211
8506	CNTNAP1	0.834861	-1.1978	523.8	0	437.3	0	-15.177	NM_003632.1	CNTNAP1	17	Homo sapiens contactin associated protein 1 (CNTNAP1), mRNA.	P190; NRXN4; CNTNAP; CASPR
100133823	LOC100133823	0.834574	-1.19822	241.8	0	201.8	0	-30.406	XR_037771.1	LOC100133823		PREDICTED: Homo sapiens misc_RNA (LOC100133823), miscRNA.
126119	JOSD2	0.834274	-1.19865	301.1	0	251.2	0	-19.176	NM_138334.1	JOSD2	19	Homo sapiens Josephin domain containing 2 (JOSD2), mRNA.	FLJ29018; SBBI54
51642	MRPL48	0.834272	-1.19865	337.3	0	281.4	0	-22.368	NM_016055.4	MRPL48	11	Homo sapiens mitochondrial ribosomal protein L48 (MRPL48), nuclear gene encoding mitochondrial protein, mRNA.	CGI-118; MGC13323
83729	INHBE	0.834225	-1.19872	187	0	156	0	-17.437	NM_031479.3	INHBE	12	Homo sapiens inhibin, beta E (INHBE), mRNA.	MGC4638
731314	LOC731314	0.834192	-1.19876	310.6	0	259.1	0	-15.532	NM_002105.2	LOC731314		PREDICTED: Homo sapiens similar to H2A histone family, member X (LOC731314), mRNA.
5050	PAFAH1B3	0.834138	-1.19884	290	0	241.9	0	-18.687	NM_002573.2	PAFAH1B3	19	Homo sapiens platelet-activating factor acetylhydrolase, isoform Ib, gamma subunit 29kDa (PAFAH1B3), mRNA.
7707	ZNF148	0.83403	-1.199	526.6	0	439.2	0	-75.588	NM_021964.1	ZNF148	3	Homo sapiens zinc finger protein 148 (ZNF148), mRNA.	HT-BETA; ZBP-89; BFCOL1; BERF-1; ZFP148; pHZ-52
9361	LONP1	0.833744	-1.19941	812.6	0	677.5	0	-16.342	NM_004793.2	LONP1	19	Homo sapiens lon peptidase 1, mitochondrial (LONP1), nuclear gene encoding mitochondrial protein, mRNA.	LonHS; hLON; LONP; MGC1498; PRSS15; PIM1; LON
387820	LOC387820	0.833484	-1.19978	1107.4	0.00624	923	0.01115	-20.528	NM_005494.2	LOC387820		PREDICTED: Homo sapiens similar to DnaJ (Hsp40) homolog, subfamily B, member 6 isoform a (LOC387820), mRNA.
112464	PRKCDBP	0.833227	-1.20015	2198.8	0	1832.1	0	-18.158	NM_145040.2	PRKCDBP	11	Homo sapiens protein kinase C, delta binding protein (PRKCDBP), mRNA.	HSRBC; MGC20400; SRBC
9326	ZNHIT3	0.833172	-1.20023	725.3	0.00996	604.3	0.14085	-15.11	NM_001033577.1	ZNHIT3	17	Homo sapiens zinc finger, HIT type 3 (ZNHIT3), transcript variant 1, mRNA.	TRIP3
201799	TMEM154	0.833001	-1.20048	200.6	0	167.1	0	-22.892	NM_152680.1	TMEM154	4	Homo sapiens transmembrane protein 154 (TMEM154), mRNA.	FLJ32028
643287	LOC643287	0.832564	-1.20111	303.4	0	252.6	0	-30.33	XM_928075.1	LOC643287	12	PREDICTED: Homo sapiens similar to prothymosin alpha, transcript variant 1 (LOC643287), mRNA.
54958	TMEM160	0.83242	-1.20132	492.9	0	410.3	0	-48.807	NM_017854.1	TMEM160	19	Homo sapiens transmembrane protein 160 (TMEM160), mRNA.	FLJ20512
399664	MEX3D	0.832347	-1.20142	202.8	0	168.8	0	-18.063	NM_203304.1	MEX3D	19	Homo sapiens mex-3 homolog D (C. elegans) (MEX3D), transcript variant 2, mRNA.	TINO; OK/SW-cl.4; MEX3; KIAA2031; RNF193; RKHD1; MEX-3D
23061	TBC1D9B	0.832204	-1.20163	427.9	0	356.1	0	-49.276	NM_015043.3	TBC1D9B	5	Homo sapiens TBC1 domain family, member 9B (with GRAM domain) (TBC1D9B), transcript variant 2, mRNA.	MGC157757; KIAA0676; FLJ41880
8270	LAGE3	0.831856	-1.20213	1060.4	0	882.1	0	-101.817	NM_006014.2	LAGE3	X	Homo sapiens L antigen family, member 3 (LAGE3), mRNA.	CVG5; ITBA2; ESO3; DXS9879E; DXS9951E
2597	GAPDH	0.83149	-1.20266	8636.3	0	7181	0	-51.993	NM_002046.2	GAPDH	12	Homo sapiens glyceraldehyde-3-phosphate dehydrogenase (GAPDH), mRNA.	G3PD; GAPD; MGC88685
728324	LOC728324	0.831088	-1.20324	675.5	0	561.4	0	-51.34	XR_015322.2	LOC728324		PREDICTED: Homo sapiens misc_RNA (LOC728324), miscRNA.
51228	GLTP	0.831002	-1.20337	1708.9	0	1420.1	0	-120.403	NM_016433.3	GLTP	12	Homo sapiens glycolipid transfer protein (GLTP), mRNA.
30844	EHD4	0.830748	-1.20373	296.6	0	246.4	0	-14.75	NM_139265.2	EHD4	15	Homo sapiens EH-domain containing 4 (EHD4), mRNA.	PAST4
6396	SEC13	0.830696	-1.20381	1011.2	0	840	0	-17.049	NM_001136232.1	SEC13	3	Homo sapiens SEC13 homolog (S. cerevisiae) (SEC13), transcript variant 2, mRNA.
54480	CHPF2	0.830548	-1.20402	299.2	0	248.5	0	-22.247	NM_019015.1	CHPF2	7	Homo sapiens chondroitin polymerizing factor 2 (CHPF2), mRNA.	KIAA1402
64343	AZI2	0.830481	-1.20412	432.4	0	359.1	0	-25.427	NM_022461.2	AZI2	3	Homo sapiens 5-azacytidine induced 2 (AZI2), mRNA.	NAP1; TILP(S); tilp; AZ2
84939	MUM1	0.829704	-1.20525	564.9	0	468.7	0	-18.592	NM_032853.2	MUM1	19	Homo sapiens melanoma associated antigen (mutated) 1 (MUM1), mRNA.	MGC163315; MGC131891; HSPC211; FLJ22283; FLJ14868; MUM-1
57419	SLC24A3	0.829691	-1.20527	265.4	0	220.2	0	-37.779	NM_020689.3	SLC24A3	20	Homo sapiens solute carrier family 24 (sodium/potassium/calcium exchanger), member 3 (SLC24A3), mRNA.	NCKX3
90550	CCDC109A	0.829565	-1.20545	460	0	381.6	0	-14.119	NM_138357.1	CCDC109A	10	Homo sapiens coiled-coil domain containing 109A (CCDC109A), mRNA.	FLJ46135; C10orf42
328	APEX1	0.829509	-1.20553	1669.3	0	1384.7	0	-56.155	NM_080649.1	APEX1	14	Homo sapiens APEX nuclease (multifunctional DNA repair enzyme) 1 (APEX1), transcript variant 3, mRNA.	APEX; REF1; APE1; APE-1; HAP1; APE; APX; REF-1; APEN
11015	KDELR3	0.829469	-1.20559	1677.7	0	1391.6	0	-23.571	NM_016657.1	KDELR3	22	Homo sapiens KDEL (Lys-Asp-Glu-Leu) endoplasmic reticulum protein retention receptor 3 (KDELR3), transcript variant 2, mRNA.	ERD2L3
10965	ACOT2	0.829406	-1.20568	195.2	7e-05	161.9	0.00237	-15.379	NM_006821.3	ACOT2	14	Homo sapiens acyl-CoA thioesterase 2 (ACOT2), nuclear gene encoding mitochondrial protein, mRNA.	Mte1; ZAP128; PTE2
6309	SC5DL	0.829244	-1.20592	1002.6	0	831.4	0	-36.13	NM_006918.3	SC5DL	11	Homo sapiens sterol-C5-desaturase (ERG3 delta-5-desaturase homolog, S. cerevisiae)-like (SC5DL), transcript variant 1, mRNA.	ERG3; SC5D; S5DES
5054	SERPINE1	0.828994	-1.20628	5619.1	0	4658.2	0	-53.899	NM_000602.1	SERPINE1	7	Homo sapiens serpin peptidase inhibitor, clade E (nexin, plasminogen activator inhibitor type 1), member 1 (SERPINE1), mRNA.	PAI; PAI-1; PAI1; PLANH1
59342	SCPEP1	0.828485	-1.20702	1051.8	0	871.4	0	-32.634	NM_021626.1	SCPEP1	17	Homo sapiens serine carboxypeptidase 1 (SCPEP1), mRNA.	RISC; HSCP1
79833	GEMIN6	0.828179	-1.20747	430.1	0	356.2	0	-69.599	NM_024775.9	GEMIN6	2	Homo sapiens gem (nuclear organelle) associated protein 6 (GEMIN6), mRNA.	FLJ23459
7466	WFS1	0.827894	-1.20788	425.9	0	352.6	0	-16.978	NM_006005.2	WFS1	4	Homo sapiens Wolfram syndrome 1 (wolframin) (WFS1), mRNA.	DFNA14; DIDMOAD; WFRS; WOLFRAMIN; DFNA6; WFS; DFNA38
9709	HERPUD1	0.827357	-1.20867	2136.2	0	1767.4	0	-69.997	NM_001010990.1	HERPUD1	16	Homo sapiens homocysteine-inducible, endoplasmic reticulum stress-inducible, ubiquitin-like domain member 1 (HERPUD1), transcript variant 3, mRNA.	Mif1; SUP; HERP; KIAA0025
85463	ZC3H12C	0.827068	-1.20909	186.2	0	154	0	-17.785	NM_033390.1	ZC3H12C	11	Homo sapiens zinc finger CCCH-type containing 12C (ZC3H12C), mRNA.	KIAA1726
55624	POMGNT1	0.826712	-1.20961	883.5	0	730.4	0	-102.651	NM_017739.1	POMGNT1	1	Homo sapiens protein O-linked mannose beta1,2-N-acetylglucosaminyltransferase (POMGNT1), mRNA.	MGAT1.2; FLJ20277; DKFZp761B182; GnTI.2; MEB
6191	RPS4X	0.826677	-1.20966	4837.8	0	3999.3	0	-71.755	NM_001007.3	RPS4X	X	Homo sapiens ribosomal protein S4, X-linked (RPS4X), mRNA.	DXS306; SCR10; CCG2; SCAR; FLJ40595
729148	LOC729148	0.826419	-1.21004	773.7	0	639.4	0	-48.087	XM_372205.4	LOC729148	X	PREDICTED: Homo sapiens similar to lethal (2) k00619 CG4775-PA (LOC729148), mRNA.
2171	FABP5	0.826251	-1.21029	211.8	0.07729	175	0.00033	-18.809	NM_001444.1	FABP5	8	Homo sapiens fatty acid binding protein 5 (psoriasis-associated) (FABP5), mRNA.	PA-FABP; PAFABP; E-FABP; EFABP
729646	LOC729646	0.826211	-1.21034	1017.9	0	841	0	-74.013	XR_015611.2	LOC729646	14	PREDICTED: Homo sapiens misc_RNA (LOC729646), miscRNA.
22801	ITGA11	0.82594	-1.21074	2610.6	0	2156.2	0	-74.779	NM_012211.3	ITGA11	15	Homo sapiens integrin, alpha 11 (ITGA11), transcript variant 2, mRNA.	HsT18964
5442	POLRMT	0.825426	-1.2115	276.1	0	227.9	0	-16.768	NM_005035.2	POLRMT	19	Homo sapiens polymerase (RNA) mitochondrial (DNA directed) (POLRMT), nuclear gene encoding mitochondrial protein, mRNA.	h-mtRPOL; MTRPOL; APOLMT
372	ARCN1	0.82515	-1.2119	2497	0	2060.4	0	-18.081	NM_001655.3	ARCN1	11	Homo sapiens archain 1 (ARCN1), mRNA.	COPD
81	ACTN4	0.825086	-1.212	1050.8	0	867	0	-92.557	NM_004924.3	ACTN4	19	Homo sapiens actinin, alpha 4 (ACTN4), mRNA.	DKFZp686K23158; FSGS1; FSGS
92	ACVR2A	0.824555	-1.21278	258.2	0	212.9	0	-19.738	NM_001616.3	ACVR2A	2	Homo sapiens activin A receptor, type IIA (ACVR2A), mRNA.	ACTRII; ACVR2
10075	HUWE1	0.824503	-1.21285	241.6	0	199.2	0	-34.966	NM_031407.3	HUWE1	X	Homo sapiens HECT, UBA and WWE domain containing 1 (HUWE1), mRNA.	KIAA0312; MULE; UREB1; LASU1; RP3-339A18.4; Ib772; ARF-BP1; HSPC272; HECTH9
7168	TPM1	0.824046	-1.21352	4653.5	0.00027	3834.7	0.00027	-70.253	NM_001018004.1	TPM1	15	Homo sapiens tropomyosin 1 (alpha) (TPM1), transcript variant 3, mRNA.	TPM1-alpha; TMSA; HTM-alpha; TPM1-kappa; C15orf13
5504	PPP1R2	0.823976	-1.21363	566.4	0	466.7	0	-91.668	NM_006241.3	PPP1R2	3	Homo sapiens protein phosphatase 1, regulatory (inhibitor) subunit 2 (PPP1R2), mRNA.	MGC87148; IPP2
8082	SSPN	0.823909	-1.21373	449.2	0	370.1	0	-16	NM_005086.3	SSPN	12	Homo sapiens sarcospan (Kras oncogene-associated gene) (SSPN), mRNA.	SPN1; SPN2; KRAG
7520	XRCC5	0.823579	-1.21421	587.8	0	484.1	0	-20.589	NM_021141.2	XRCC5	2	Homo sapiens X-ray repair complementing defective repair in Chinese hamster cells 5 (double-strand-break rejoining; Ku autoantigen, 80kDa) (XRCC5), mRNA.	Ku86; KARP1; FLJ39089; KARP-1; NFIV; KU80; KUB2
2590	GALNT2	0.823529	-1.21429	207.4	0	170.8	0	-13.628	NM_004481.2	GALNT2	1	Homo sapiens UDP-N-acetyl-alpha-D-galactosamine:polypeptide N-acetylgalactosaminyltransferase 2 (GalNAc-T2) (GALNT2), mRNA.	GalNAc-T2
92579	G6PC3	0.82323	-1.21473	551	0	453.6	0	-90.675	NM_138387.2	G6PC3	17	Homo sapiens glucose 6 phosphatase, catalytic, 3 (G6PC3), mRNA.	UGRP
10810	WASF3	0.822447	-1.21588	613.9	0	504.9	0	-30.156	NM_006646.4	WASF3	13	Homo sapiens WAS protein family, member 3 (WASF3), mRNA.	Brush-1; WAVE3; SCAR3; KIAA0900
1643	DDB2	0.822403	-1.21595	208.9	0	171.8	0	-19.509	NM_000107.1	DDB2	11	Homo sapiens damage-specific DNA binding protein 2, 48kDa (DDB2), mRNA.	FLJ34321
201725	C4orf46	0.821951	-1.21662	205	0	168.5	0	-14.294	NM_001008393.2	C4ORF46	4	Homo sapiens chromosome 4 open reading frame 46 (C4orf46), mRNA.
27347	STK39	0.821843	-1.21678	879	0	722.4	0	-31.47	NM_013233.1	STK39	2	Homo sapiens serine threonine kinase 39 (STE20/SPS1 homolog, yeast) (STK39), mRNA.	DCHT; PASK; SPAK; DKFZp686K05124
126393	HSPB6	0.821754	-1.21691	1252.2	0	1029	0	-15.867	NM_144617.1	HSPB6	19	Homo sapiens heat shock protein, alpha-crystallin-related, B6 (HSPB6), mRNA.	FLJ32389; Hsp20
7415	VCP	0.8215	-1.21729	652.1	0	535.7	0	-26.658	NM_007126.2	VCP	9	Homo sapiens valosin-containing protein (VCP), mRNA.	IBMPFD; MGC8560; TERA; p97; MGC131997
728188	LOC728188	0.821483	-1.21731	594.9	0	488.7	0	-97.644	XM_001126103.2	LOC728188	X	PREDICTED: Homo sapiens similar to phosphoglycerate mutase processed protein (LOC728188), mRNA.
652595	LOC652595	0.821273	-1.21762	435.3	0	357.5	0	-20.167	XM_942117.1	LOC652595		PREDICTED: Homo sapiens similar to U2 small nuclear ribonucleoprotein A (U2 snRNP-A) (LOC652595), mRNA.
100128266	LOC100128266	0.821117	-1.21785	1790	0	1469.8	0	-28.751	XR_038984.1	LOC100128266		PREDICTED: Homo sapiens misc_RNA (LOC100128266), miscRNA.
7030	TFE3	0.821017	-1.218	269.3	0	221.1	0	-18.565	NM_006521.3	TFE3	X	Homo sapiens transcription factor binding to IGHM enhancer 3 (TFE3), mRNA.	RCCP2; TFEA
55839	CENPN	0.820393	-1.21893	300.1	0	246.2	0	-13.687	NM_018455.3	CENPN	16	Homo sapiens centromere protein N (CENPN), mRNA.	FLJ22660; C16orf60; CENP-N; FLJ13607; BM039
79899	FLJ14213	0.820384	-1.21894	218.8	0	179.5	0	-18.687	NM_024841.2	FLJ14213	11	Homo sapiens protor-2 (FLJ14213), mRNA.	MGC16218
79135	APOO	0.820335	-1.21901	447.5	0	367.1	0	-38.01	NM_024122.2	APOO	X	Homo sapiens apolipoprotein O (APOO), mRNA.	MGC4825; My025; FAM121B
5763	PTMS	0.820216	-1.21919	925	0	758.7	0	-34.769	NM_002824.4	PTMS	12	Homo sapiens parathymosin (PTMS), mRNA.
23516	SLC39A14	0.820117	-1.21934	789.4	0	647.4	0	-115.283	NM_015359.1	SLC39A14	8	Homo sapiens solute carrier family 39 (zinc transporter), member 14 (SLC39A14), mRNA.	cig19; ZIP14; LZT-Hs4; KIAA0062
2002	ELK1	0.82006	-1.21942	701.9	0	575.6	0	-43.668	NM_005229.2	ELK1	X	Homo sapiens ELK1, member of ETS oncogene family (ELK1), mRNA.
100128252	LOC100128252	0.819864	-1.21971	605.1	0	496.1	0	-30.364	XM_001725603.1	LOC100128252	19	PREDICTED: Homo sapiens similar to MGC9913 protein (LOC100128252), mRNA.
643870	LOC643870	0.819747	-1.21989	458.8	0	376.1	0	-56.449	XM_927140.1	LOC643870	6	PREDICTED: Homo sapiens similar to Translationally-controlled tumor protein (TCTP) (p23) (Histamine-releasing factor) (HRF) (Fortilin) (LOC643870), mRNA.
10970	CKAP4	0.819738	-1.2199	5893.1	0	4830.8	0	-45.932	NM_006825.2	CKAP4	12	Homo sapiens cytoskeleton-associated protein 4 (CKAP4), mRNA.	p63; CLIMP-63; MGC99554; ERGIC-63
159013	CXorf38	0.819539	-1.2202	234.4	0	192.1	0	-29.069	NM_144970.1	CXORF38	X	Homo sapiens chromosome X open reading frame 38 (CXorf38), mRNA.	MGC39350
387703	LOC387703	0.818836	-1.22125	500.1	0	409.5	0	-31.534	XR_016730.2	LOC387703	10	PREDICTED: Homo sapiens misc_RNA (LOC387703), miscRNA.
388556	LOC388556	0.818816	-1.22128	3584.2	0	2934.8	0	-50.687	XR_039451.1	LOC388556		PREDICTED: Homo sapiens misc_RNA (LOC388556), miscRNA.
100133185	LOC100133185	0.81836	-1.22196	407.4	0.00437	333.4	0.25883	-17.385	XR_039108.1	LOC100133185		PREDICTED: Homo sapiens misc_RNA (LOC100133185), miscRNA.
80227	PAAF1	0.818201	-1.22219	463.7	0	379.4	0	-43.092	NM_025155.1	PAAF1	11	Homo sapiens proteasomal ATPase-associated factor 1 (PAAF1), mRNA.	WDR71; FLJ11848; PAAF
1453	CSNK1D	0.817903	-1.22264	455.8	0	372.8	0	-15.121	NM_139062.1	CSNK1D	17	Homo sapiens casein kinase 1, delta (CSNK1D), transcript variant 1, mRNA.	HCKID
57124	CD248	0.816159	-1.22525	4184.6	0	3415.3	0	-110.944	NM_020404.2	CD248	11	Homo sapiens CD248 molecule, endosialin (CD248), mRNA.	MGC119478; CD164L1; TEM1; MGC119479
10155	TRIM28	0.815732	-1.22589	415.7	0	339.1	0	-25.903	NM_005762.2	TRIM28	19	Homo sapiens tripartite motif-containing 28 (TRIM28), mRNA.	FLJ29029; TIF1B; RNF96; TF1B; KAP1
2316	FLNA	0.815669	-1.22599	546.3	0	445.6	0	-55.759	NM_001456.1	FLNA	X	Homo sapiens filamin A, alpha (actin binding protein 280) (FLNA), mRNA.	OPD2; MNS; FMD; FLN; filamin A; NHBP; ABP-280; OPD1; FLN1; ABPX; OPD; DKFZp434P031
81606	LBH	0.814661	-1.2275	216.9	0.0002	176.7	0.00121	-34.049	XM_929369.1	LBH		PREDICTED: Homo sapiens hypothetical protein DKFZp566J091 (LBH), mRNA.
390466	LOC390466	0.814652	-1.22752	455.9	0	371.4	0	-44.549	XM_372521.1	LOC390466	14	PREDICTED: Homo sapiens similar to SMT3 suppressor of mif two 3 homolog 2 (LOC390466), mRNA.
9793	CKAP5	0.814408	-1.22789	609.4	0	496.3	0	-16.34	NM_001008938.1	CKAP5	11	Homo sapiens cytoskeleton associated protein 5 (CKAP5), transcript variant 1, mRNA.	KIAA0097; TOGp; FLJ35359; TOG; ch-TOG
55052	MRPL20	0.814309	-1.22803	666.7	0	542.9	0	-18.236	NM_017971.2	MRPL20	1	Homo sapiens mitochondrial ribosomal protein L20 (MRPL20), nuclear gene encoding mitochondrial protein, mRNA.	MGC4779; L20mt; MGC74465
7439	BEST1	0.81424	-1.22814	186.8	0	152.1	0	-25.599	NM_004183.1	BEST1	11	Homo sapiens bestrophin 1 (BEST1), mRNA.	BEST; VMD2; TU15B; ARB; BMD
3831	KLC1	0.8142	-1.2282	566.2	0	461	0	-65.508	NM_005552.3	KLC1	14	Homo sapiens kinesin light chain 1 (KLC1), transcript variant 1, mRNA.	KLC1; KLC; KNS2; KNS2A; MGC15245
651397	LOC651397	0.814115	-1.22833	158.7	0	129.2	0.00909	-13.19	XR_037048.1	LOC651397		PREDICTED: Homo sapiens misc_RNA (LOC651397), miscRNA.
51109	RDH11	0.813858	-1.22872	1242.6	0	1011.3	0	-18.205	NM_016026.2	RDH11	14	Homo sapiens retinol dehydrogenase 11 (all-trans/9-cis/11-cis) (RDH11), mRNA.	MDT1; RALR1; HCBP12; SCALD; ARSDR1; CGI-82; FLJ32633; PSDR1
140885	SIRPA	0.813297	-1.22956	619.7	0	504	0	-28.681	NM_080792.1	SIRPA	20	Homo sapiens signal-regulatory protein alpha (SIRPA), transcript variant 2, mRNA.	SIRPalpha2; BIT; SHPS1; MFR; SIRP; SHPS-1; CD172A; SIRP-ALPHA-1; SIRPalpha; PTPNS1; P84; MYD-1
51611	DPH5	0.813049	-1.22994	501.2	0	407.5	0	-21.332	NM_001077395.1	DPH5	1	Homo sapiens DPH5 homolog (S. cerevisiae) (DPH5), transcript variant 3, mRNA.	MGC61450; AD-018; NPD015; CGI-30; HSPC143
79031	PDCL3	0.811546	-1.23222	360.3	0	292.4	0	-38.655	XM_929879.1	PDCL3	2	Homo sapiens phosducin-like 3 (PDCL3), mRNA.	VIAF1; HTPHLP; MGC3062
4627	MYH9	0.811021	-1.23301	5636.6	0	4571.4	0	-22.295	NM_002473.3	MYH9	22	Homo sapiens myosin, heavy chain 9, non-muscle (MYH9), mRNA.	NMMHCA; DFNA17; EPSTS; MHA; MGC104539; FTNS; NMHC-II-A
4953	ODC1	0.810953	-1.23312	852.7	0	691.5	0	-13.901	NM_002539.1	ODC1	2	Homo sapiens ornithine decarboxylase 1 (ODC1), mRNA.
286444	LOC286444	0.810297	-1.23412	4508.1	0	3652.9	0	-87.167	XR_038693.1	LOC286444		PREDICTED: Homo sapiens misc_RNA (LOC286444), miscRNA.
29920	PYCR2	0.80991	-1.2347	468.2	0	379.2	0	-95.009	NM_013328.2	PYCR2	1	Homo sapiens pyrroline-5-carboxylate reductase family, member 2 (PYCR2), mRNA.	P5CR2
5959	RDH5	0.809664	-1.23508	271.1	0	219.5	0	-30.476	NM_002905.2	RDH5	12	Homo sapiens retinol dehydrogenase 5 (11-cis/9-cis) (RDH5), mRNA.	RDH1; HSD17B9
124583	CANT1	0.808862	-1.23631	503.3	0	407.1	0	-26.48	NM_138793.2	CANT1	17	Homo sapiens calcium activated nucleotidase 1 (CANT1), mRNA.	SHAPY; SCAN-1
84706	GPT2	0.808616	-1.23668	603.5	0	488	0	-38.323	NM_133443.1	GPT2	16	Homo sapiens glutamic pyruvate transaminase (alanine aminotransferase) 2 (GPT2), mRNA.	ALT2
7169	TPM2	0.808511	-1.23684	7902.8	0	6389.5	0	-44.916	NM_003289.3	TPM2	9	Homo sapiens tropomyosin 2 (beta) (TPM2), transcript variant 2, mRNA.	AMCD1; TMSB; DA1
646197	LOC646197	0.807879	-1.23781	454.4	0	367.1	0	-21.672	XM_929153.1	LOC646197	8	PREDICTED: Homo sapiens similar to Heat shock protein HSP 90-beta (HSP 84) (Tumor-specific transplantation 84 kDa antigen) (TSTA) (LOC646197), mRNA.
8635	RNASET2	0.807743	-1.23802	604.4	0	488.2	0	-117.505	NM_003730.3	RNASET2	6	Homo sapiens ribonuclease T2 (RNASET2), mRNA.	RP11-514O12.3; RNASE6PL; bA514O12.3
729742	LOC729742	0.807616	-1.23821	3227.4	0	2606.5	0	-30.777	XM_001722353.1	LOC729742		PREDICTED: Homo sapiens similar to hCG1812832 (LOC729742), mRNA.
114902	C1QTNF5	0.807539	-1.23833	376.7	0	304.2	0	-75.5	NM_015645.2	C1QTNF5	11	Homo sapiens C1q and tumor necrosis factor related protein 5 (C1QTNF5), mRNA.	LORD; DKFZp586B0621; CTRP5
1459	CSNK2A2	0.807014	-1.23914	442	0	356.7	0	-19.313	NM_001896.2	CSNK2A2	16	Homo sapiens casein kinase 2, alpha prime polypeptide (CSNK2A2), mRNA.	CK2A2; CSNK2A1; FLJ43934
727882	LOC727882	0.806027	-1.24065	730	0	588.4	0	-132.671	XR_015152.2	LOC727882	1	PREDICTED: Homo sapiens misc_RNA (LOC727882), miscRNA.
643357	LOC643357	0.805646	-1.24124	1696.9	0	1367.1	0	-28.846	XM_926688.1	LOC643357	7	PREDICTED: Homo sapiens similar to SMT3 suppressor of mif two 3 homolog 2 (LOC643357), mRNA.
728139	LOC728139	0.804992	-1.24225	1586.6	0.2607	1277.2	0.01096	-54.119	XR_015301.2	LOC728139	22	PREDICTED: Homo sapiens misc_RNA (LOC728139), miscRNA.
728635	LOC728635	0.80377	-1.24414	297.1	0	238.8	0	-42.348	XM_928858.1	LOC728635	14	PREDICTED: Homo sapiens similar to peroxisomal short-chain alcohol dehydrogenase, transcript variant 1 (LOC728635), mRNA.
55780	C6orf70	0.803524	-1.24452	227	0	182.4	0	-27.131	NM_018341.1	C6ORF70	6	Homo sapiens chromosome 6 open reading frame 70 (C6orf70), mRNA.	dJ266L20.3; FLJ11152
137886	UBXN2B	0.803137	-1.24512	242.3	0	194.6	0	-46.63	NM_001077619.1	UBXN2B	8	Homo sapiens UBX domain protein 2B (UBXN2B), mRNA.	p37
1152	CKB	0.802954	-1.2454	419.7	0	337	0	-21.422	NM_001823.3	CKB	14	Homo sapiens creatine kinase, brain (CKB), mRNA.	B-CK; CKBB
8630	HSD17B6	0.802943	-1.24542	190.3	0	152.8	0	-25.92	NM_003725.2	HSD17B6	12	Homo sapiens hydroxysteroid (17-beta) dehydrogenase 6 homolog (mouse) (HSD17B6), mRNA.	RODH; HSE
1953	MEGF6	0.802701	-1.24579	266.6	0	214	0	-54.385	NM_001409.3	MEGF6	1	Homo sapiens multiple EGF-like-domains 6 (MEGF6), mRNA.	KIAA0815; EGFL3
29028	ATAD2	0.802551	-1.24603	180.3	0	144.7	0	-16.533	NM_014109.2	ATAD2	8	Homo sapiens ATPase family, AAA domain containing 2 (ATAD2), mRNA.	MGC5254; MGC142216; DKFZp667N1320; MGC29843; PRO2000; MGC131938
4282	MIF	0.802523	-1.24607	4225.3	0	3390.9	0	-24.763	NM_002415.1	MIF	22	Homo sapiens macrophage migration inhibitory factor (glycosylation-inhibiting factor) (MIF), mRNA.	GLIF; MMIF; GIF
50854	C6orf48	0.802258	-1.24648	2240.8	0	1797.7	0	-55.987	NM_001040437.1	C6ORF48	6	Homo sapiens chromosome 6 open reading frame 48 (C6orf48), transcript variant 1, mRNA.	G8; D6S57
7430	VIL2	0.802249	-1.2465	1591.9	0	1277.1	0	-24.968	NM_003379.3	VIL2	6	Homo sapiens villin 2 (ezrin) (VIL2), mRNA.	MGC1584; CVL; FLJ26216; DKFZp762H157; CVIL
199990	C1orf86	0.802157	-1.24664	435.7	0	349.5	0	-15.427	NM_182533.2	C1ORF86	1	Homo sapiens chromosome 1 open reading frame 86 (C1orf86), transcript variant 2, mRNA.	FP7162; RP11-181G12.3; MGC120153; FLJ31031
112609	C6orf117	0.801851	-1.24711	237.7	0	190.6	0	-26.1	NM_138409.1	C6ORF117	6	Homo sapiens chromosome 6 open reading frame 117 (C6orf117), mRNA.	RP11-51G5.2
644945	MGC102966	0.801751	-1.24727	159.9	0	128.2	0.01039	-21.069	XM_930405.1	MGC102966	17	PREDICTED: Homo sapiens similar to Keratin, type I cytoskeletal 16 (Cytokeratin-16) (CK-16) (Keratin-16) (K16) (MGC102966), misc RNA.
811	CALR	0.800109	-1.24983	1831.5	0	1465.4	0	-29.129	NM_004343.2	CALR	19	Homo sapiens calreticulin (CALR), mRNA.	FLJ26680; cC1qR; RO; SSA
7422	VEGFA	0.799623	-1.25059	265	0.0259	211.9	0.03261	-73.032	NM_001025366.1	VEGFA	6	Homo sapiens vascular endothelial growth factor A (VEGFA), transcript variant 3, mRNA.	VPF; VEGF-A; MGC70609; VEGF
84447	SYVN1	0.799344	-1.25103	335.4	0	268.1	0.00246	-18.535	NM_032431.2	SYVN1	11	Homo sapiens synovial apoptosis inhibitor 1, synoviolin (SYVN1), transcript variant 1, mRNA.	KIAA1810; MGC40372; HRD1
729252	LOC729252	0.799065	-1.25146	149.8	0	119.7	0.08571	-16.491	XM_928117.1	LOC729252	17	PREDICTED: Homo sapiens similar to Keratin, type I cytoskeletal 14 (Cytokeratin-14) (CK-14) (Keratin-14) (K14) (LOC729252), mRNA.
22906	TRAK1	0.798954	-1.25164	516.3	0	412.5	0	-93.169	NM_014965.2	TRAK1	3	Homo sapiens trafficking protein, kinesin binding 1 (TRAK1), mRNA.	OIP106
221749	C6orf145	0.798888	-1.25174	305.8	0	244.3	0	-35.915	NM_183373.2	C6ORF145		PREDICTED: Homo sapiens chromosome 6 open reading frame 145 (C6orf145), mRNA.
91369	ANKRD40	0.796844	-1.25495	253.5	0	202	0	-21.256	NM_052855.2	ANKRD40	17	Homo sapiens ankyrin repeat domain 40 (ANKRD40), mRNA.	MGC15396; DKFZp451K241
6920	TCEA3	0.796495	-1.2555	587.7	0	468.1	0	-63.765	NM_003196.1	TCEA3	1	Homo sapiens transcription elongation factor A (SII), 3 (TCEA3), mRNA.	TFIIS.H; TFIIS
10236	HNRPR	0.795554	-1.25699	890.7	0	708.6	0	-17.791	NM_005826.2	HNRPR	1	Homo sapiens heterogeneous nuclear ribonucleoprotein R (HNRPR), mRNA.	hnRNP-R; FLJ25714; HNRNPR
90441	ZNF622	0.795552	-1.25699	1092.7	0	869.3	0	-18.242	NM_033414.2	ZNF622	5	Homo sapiens zinc finger protein 622 (ZNF622), mRNA.	MGC17552; ZPR9; MGC2485
11341	SCRG1	0.794933	-1.25797	209.2	0	166.3	0	-14.78	NM_007281.1	SCRG1	4	Homo sapiens scrapie responsive protein 1 (SCRG1), mRNA.	SCRG-1; MGC26468
6876	TAGLN	0.794351	-1.25889	6616.6	0.00139	5255.9	0	-117.62	NM_001001522.1	TAGLN	11	Homo sapiens transgelin (TAGLN), transcript variant 1, mRNA.	TAGLN1; WS3-10; SM22; DKFZp686P11128; SMCC
84836	ABHD14B	0.79408	-1.25932	236.5	0	187.8	0	-15.006	NM_032750.1	ABHD14B	3	Homo sapiens abhydrolase domain containing 14B (ABHD14B), mRNA.	CIB; MGC15429
55915	LANCL2	0.79317	-1.26076	207.9	0	164.9	0	-21.789	NM_018697.3	LANCL2	7	Homo sapiens LanC lantibiotic synthetase component C-like 2 (bacterial) (LANCL2), mRNA.	TASP; MGC87139; GPR69B
80762	NDFIP1	0.792624	-1.26163	287.4	0	227.8	0	-26.92	NM_030571.2	NDFIP1	5	Homo sapiens Nedd4 family interacting protein 1 (NDFIP1), mRNA.	N4WBP5; MGC10924
9541	CIR1	0.792061	-1.26253	327.5	0	259.4	0	-30.909	NM_004882.3	CIR1	2	Homo sapiens corepressor interacting with RBPJ, 1 (CIR1), mRNA.
25959	KANK2	0.791253	-1.26382	493.9	0	390.8	0	-94.366	NM_015493.4	KANK2	19	Homo sapiens KN motif and ankyrin repeat domains 2 (KANK2), mRNA.	SIP; MGC119707; MXRA3; FLJ20004; ANKRD25; DKFZp434N161; KIAA1518
1296	COL8A2	0.791252	-1.26382	281.2	0	222.5	0	-38.489	NM_005202.1	COL8A2	1	Homo sapiens collagen, type VIII, alpha 2 (COL8A2), mRNA.	PPCD2; FECD; MGC116972; FLJ00201; MGC116970; PPCD
645203	TMEM14D	0.791003	-1.26422	1751.7	0	1385.6	0	-14.127	XM_928242.2	TMEM14D	10	PREDICTED: Homo sapiens transmembrane protein 14D (TMEM14D), mRNA.
7153	TOP2A	0.790589	-1.26488	471.8	0	373	0	-69.499	NM_001067.2	TOP2A	17	Homo sapiens topoisomerase (DNA) II alpha 170kDa (TOP2A), mRNA.	TOP2; TP2A
6576	SLC25A1	0.789705	-1.2663	749.9	0	592.2	0	-131.624	NM_005984.1	SLC25A1	22	Homo sapiens solute carrier family 25 (mitochondrial carrier; citrate transporter), member 1 (SLC25A1), nuclear gene encoding mitochondrial protein, mRNA.	SLC20A3; CTP
9363	RAB33A	0.788899	-1.26759	219.8	0	173.4	0	-40.49	NM_004794.2	RAB33A	X	Homo sapiens RAB33A, member RAS oncogene family (RAB33A), mRNA.	RabS10; MGC1488
651149	LOC651149	0.788221	-1.26868	1361.8	0	1073.4	0	-50.259	XM_929125.1	LOC651149		PREDICTED: Homo sapiens similar to 60S ribosomal protein L3 (L4) (LOC651149), mRNA.
55679	LIMS2	0.787957	-1.26911	506.5	0	399.1	0	-130.489	NM_017980.2	LIMS2	2	Homo sapiens LIM and senescent cell antigen-like domains 2 (LIMS2), transcript variant 2, mRNA.	PINCH-2; FLJ10044
22998	LIMCH1	0.787462	-1.2699	363.7	0	286.4	0	-96.156	NM_014988.1	LIMCH1	4	Homo sapiens LIM and calponin homology domains 1 (LIMCH1), mRNA.	DKFZp686B2470; DKFZp781I1455; DKFZp781C1754; LMO7B; DKFZp686G18243; DKFZp686G2094; MGC72127; DKFZp434I0312; DKFZp686A01247; LIMCH1A
285761	DCBLD1	0.787018	-1.27062	246.5	0	194	0	-55.215	NM_173674.1	DCBLD1	6	Homo sapiens discoidin, CUB and LCCL domain containing 1 (DCBLD1), mRNA.	MGC46341; dJ94G16.1; DKFZp686L21135
55795	PCID2	0.786495	-1.27146	1298.8	0	1021.5	0	-16.768	NM_018386.1	PCID2	13	Homo sapiens PCI domain containing 2 (PCID2), mRNA.	MGC16774; FLJ11305; F10; RP11-98F14.6
3487	IGFBP4	0.785995	-1.27227	8397	0	6600	0	-44.79	NM_001552.2	IGFBP4	17	Homo sapiens insulin-like growth factor binding protein 4 (IGFBP4), mRNA.	IBP4; HT29-IGFBP; IGFBP-4; BP-4
1936	EEF1D	0.785558	-1.27298	912.6	0.01312	716.9	0.00275	-22.452	NM_032378.2	EEF1D	8	Homo sapiens eukaryotic translation elongation factor 1 delta (guanine nucleotide exchange protein) (EEF1D), transcript variant 1, mRNA.	EF-1D; FP1047; FLJ20897
57103	C12orf5	0.785276	-1.27344	423.8	0	332.8	0	-20.618	NM_020375.1	C12ORF5	12	Homo sapiens chromosome 12 open reading frame 5 (C12orf5), mRNA.	TIGAR
64943	NT5DC2	0.784598	-1.27454	454.5	0	356.6	0	-14.608	NM_022908.1	NT5DC2	3	Homo sapiens 5'-nucleotidase domain containing 2 (NT5DC2), mRNA.	FLJ12442
55959	SULF2	0.78455	-1.27462	257.6	0	202.1	0	-43.623	NM_018837.2	SULF2	20	Homo sapiens sulfatase 2 (SULF2), transcript variant 1, mRNA.	MGC126411; FLJ90554; KIAA1247; HSULF-2; DKFZp313E091
642412	LOC642412	0.7824	-1.27812	790.9	0	618.8	0	-41.995	XM_925931.1	LOC642412	1	PREDICTED: Homo sapiens similar to matrix-remodelling associated 8 (LOC642412), mRNA.
1649	DDIT3	0.781466	-1.27965	765.1	0	597.9	0	-15.736	NM_004083.4	DDIT3	12	Homo sapiens DNA-damage-inducible transcript 3 (DDIT3), mRNA.	MGC4154; CEBPZ; CHOP10; CHOP; GADD153
8079	MLF2	0.780604	-1.28106	1045.6	0	816.2	0	-14.068	NM_005439.1	MLF2	12	Homo sapiens myeloid leukemia factor 2 (MLF2), mRNA.	NTN4
649049	LOC649049	0.780589	-1.28108	6454.1	0	5038	0	-244.737	XM_945192.1	LOC649049		PREDICTED: Homo sapiens similar to acidic ribosomal phosphoprotein P0, transcript variant 3 (LOC649049), mRNA.
51321	AMZ2	0.780296	-1.28157	926.7	0	723.1	5e-05	-70.375	NM_016627.4	AMZ2	17	Homo sapiens archaelysin family metallopeptidase 2 (AMZ2), transcript variant 2, mRNA.
124637	CYB5D1	0.779128	-1.28349	337.3	0	262.8	0	-96.743	NM_144607.2	CYB5D1	17	Homo sapiens cytochrome b5 domain containing 1 (CYB5D1), mRNA.	FLJ32499
4035	LRP1	0.779062	-1.28359	458.5	0	357.2	0	-59.802	NM_002332.1	LRP1	12	Homo sapiens low density lipoprotein-related protein 1 (alpha-2-macroglobulin receptor) (LRP1), mRNA.	A2MR; FLJ16451; LRP; TGFBR5; CD91; APR; MGC88725; APOER
646821	LOC646821	0.778668	-1.28424	436.9	0	340.2	0	-124.875	XM_929781.1	LOC646821	1	PREDICTED: Homo sapiens similar to beta-actin (LOC646821), mRNA.
23753	SDF2L1	0.77847	-1.28457	577.8	0	449.8	0	-26.761	NM_022044.2	SDF2L1	22	Homo sapiens stromal cell-derived factor 2-like 1 (SDF2L1), mRNA.
4320	MMP11	0.778138	-1.28512	247	0	192.2	0	-13.624	NM_005940.3	MMP11	22	Homo sapiens matrix metallopeptidase 11 (stromelysin 3) (MMP11), mRNA.	ST3; SL-3; STMY3
3726	JUNB	0.777917	-1.28548	478.2	0	372	0	-67.754	NM_002229.2	JUNB	19	Homo sapiens jun B proto-oncogene (JUNB), mRNA.
8992	ATP6V0E1	0.776956	-1.28707	4166	0	3236.8	0	-37.32	NM_003945.3	ATP6V0E1	5	Homo sapiens ATPase, H+ transporting, lysosomal 9kDa, V0 subunit e1 (ATP6V0E1), mRNA.	Vma21p; ATP6V0E; Vma21; ATP6H; M9.2
113675	SDSL	0.776475	-1.28787	281.4	0	218.5	0	-56.625	NM_138432.2	SDSL	12	Homo sapiens serine dehydratase-like (SDSL), mRNA.	SDS-RS1
23273	KIAA0367	0.776021	-1.28863	739.8	0	574.1	0	-44.912	NM_015225.1	KIAA0367	9	Homo sapiens KIAA0367 (KIAA0367), mRNA.	BNIPXL; BMCC1; bA214N16.3; A214N16.3
55758	RCOR3	0.775215	-1.28997	559.2	0	433.5	0	-26.202	NM_018254.2	RCOR3	1	Homo sapiens REST corepressor 3 (RCOR3), mRNA.	FLJ10876; RP11-318L16.1; FLJ16298
6781	STC1	0.775091	-1.29017	219.2	0	169.9	0	-54.874	NM_003155.2	STC1	8	Homo sapiens stanniocalcin 1 (STC1), mRNA.	STC
222658	KCTD20	0.774436	-1.29126	1396.5	0	1081.5	0	-42.331	NM_173562.3	KCTD20	6	Homo sapiens potassium channel tetramerisation domain containing 20 (KCTD20), mRNA.	MGC14254; dJ108K11.3; C6orf69
64841	GNPNAT1	0.774245	-1.29158	440.3	0	340.9	0	-17.205	NM_198066.2	GNPNAT1	14	Homo sapiens glucosamine-phosphate N-acetyltransferase 1 (GNPNAT1), mRNA.	Gpnat1; GNPNAT; FLJ10607
1072	CFL1	0.774122	-1.29179	6017.4	0	4658.2	0	-262.045	NM_005507.2	CFL1	11	Homo sapiens cofilin 1 (non-muscle) (CFL1), mRNA.	CFL
84513	PPAPDC1B	0.773726	-1.29245	386.7	0	299.2	0	-118.616	NM_032483.2	PPAPDC1B	8	Homo sapiens phosphatidic acid phosphatase type 2 domain containing 1B (PPAPDC1B), mRNA.	HTPAP
120526	DNAJC24	0.772596	-1.29434	381.7	0	294.9	0	-23.579	NM_181706.3	DNAJC24	11	Homo sapiens DnaJ (Hsp40) homolog, subfamily C, member 24 (DNAJC24), mRNA.	JJJ3; ZCSL3
400578	LOC400578	0.77193	-1.29545	153.9	0	118.8	0.21763	-29.659	XM_930406.1	LOC400578	17	PREDICTED: Homo sapiens similar to Keratin, type I cytoskeletal 14 (Cytokeratin-14) (CK-14) (Keratin-14) (K14) (LOC400578), mRNA.
6159	RPL29	0.77133	-1.29646	377.4	0	291.1	0	-33.372	NM_000992.2	RPL29	3	Homo sapiens ribosomal protein L29 (RPL29), mRNA.	HUMRPL29; MGC88589; HIP
30851	TAX1BP3	0.771306	-1.2965	2171.9	0	1675.2	0	-256.782	NM_014604.2	TAX1BP3	17	Homo sapiens Tax1 (human T-cell leukemia virus type I) binding protein 3 (TAX1BP3), mRNA.	TIP-1
4053	LTBP2	0.770188	-1.29838	1824.1	0	1404.9	0	-255.619	NM_000428.2	LTBP2	14	Homo sapiens latent transforming growth factor beta binding protein 2 (LTBP2), mRNA.	LTBP3; MSTP031; C14orf141
5740	PTGIS	0.770018	-1.29867	508.3	0	391.4	0	-57.123	NM_000961.3	PTGIS	20	Homo sapiens prostaglandin I2 (prostacyclin) synthase (PTGIS), mRNA.	CYP8A1; PGIS; MGC126860; MGC126858; CYP8; PTGI
7145	TNS1	0.767925	-1.30221	235.7	0	181	0	-26.314	NM_022648.3	TNS1	2	Homo sapiens tensin 1 (TNS1), mRNA.	TNS; MGC88584
5118	PCOLCE	0.76769	-1.30261	2755.8	0	2115.6	0	-272.146	NM_002593.2	PCOLCE	7	Homo sapiens procollagen C-endopeptidase enhancer (PCOLCE), mRNA.	PCPE
645173	LOC645173	0.766974	-1.30382	3814.6	0	2925.7	0	-20.24	XR_017590.2	LOC645173	17	PREDICTED: Homo sapiens misc_RNA (LOC645173), miscRNA.
84886	C1orf198	0.766938	-1.30389	1918.8	0	1471.6	0	-213.881	NM_032800.1	C1ORF198	1	Homo sapiens chromosome 1 open reading frame 198 (C1orf198), mRNA.	FLJ14525; FLJ16283; DKFZp667D152; MGC10710; FLJ38847
10199	MPHOSPH10	0.766927	-1.3039	370.7	3e-05	284.3	1e-05	-28.529	NM_005791.1	MPHOSPH10	2	Homo sapiens M-phase phosphoprotein 10 (U3 small nucleolar ribonucleoprotein) (MPHOSPH10), mRNA.	MPP10P; MPP10
114915	TIGA1	0.766743	-1.30422	1527.5	0	1171.2	0	-64.342	NM_053000.1	TIGA1	5	Homo sapiens TIGA1 (TIGA1), mRNA.	MGC126893
140606	SELM	0.763388	-1.30995	1210	0	923.7	0	-23.527	NM_080430.2	SELM	22	Homo sapiens selenoprotein M (SELM), mRNA.	MGC40146; SEPM
643319	LOC643319	0.76305	-1.31053	341	0	260.2	0	-19.29	XM_927980.1	LOC643319	8	PREDICTED: Homo sapiens similar to Transgelin-2 (LOC643319), mRNA.
83716	CRISPLD2	0.761966	-1.31239	1397.7	0	1065	0	-15.473	NM_031476.1	CRISPLD2	16	Homo sapiens cysteine-rich secretory protein LCCL domain containing 2 (CRISPLD2), mRNA.	DKFZP434B044; MGC74865; CRISP11; LCRISP2
58494	JAM2	0.761428	-1.31332	669.4	0	509.7	0	-27.043	NM_021219.2	JAM2	21	Homo sapiens junctional adhesion molecule 2 (JAM2), mRNA.	VE-JAM; PRO245; JAMB; VEJAM; JAM-B; CD322; C21orf43
1861	TOR1A	0.760584	-1.31478	829.1	0	630.6	0	-171.229	NM_000113.2	TOR1A	9	Homo sapiens torsin family 1, member A (torsin A) (TOR1A), mRNA.	DYT1; DQ2; torsin A
729500	LOC729500	0.760525	-1.31488	807.6	0	614.2	0	-35.493	XR_018655.2	LOC729500		PREDICTED: Homo sapiens misc_RNA (LOC729500), partial miscRNA.
79180	EFHD2	0.760474	-1.31497	549	0	417.5	0	-49.877	NM_024329.4	EFHD2	1	Homo sapiens EF-hand domain family, member D2 (EFHD2), mRNA.	MGC4342; RP3-467K16.3
11067	C10orf10	0.758747	-1.31796	680.2	0	516.1	0	-27.533	NM_007021.2	C10ORF10	10	Homo sapiens chromosome 10 open reading frame 10 (C10orf10), mRNA.	FIG; DEPP
100302207	MIR1974	0.758534	-1.31833	158.2	0	120	0.08052	-35.789	NR_031738.1	MIR1974		Homo sapiens microRNA 1974 (MIR1974), microRNA.
83891	SNX25	0.757971	-1.31931	759	0	575.3	0	-27.713	NM_031953.2	SNX25	4	Homo sapiens sorting nexin 25 (SNX25), mRNA.	MSTP043; SBBI31; FLJ23161
10951	CBX1	0.757709	-1.31977	408.6	0	309.6	0	-14.43	NM_006807.3	CBX1	17	Homo sapiens chromobox homolog 1 (HP1 beta homolog Drosophila ) (CBX1), mRNA.	M31; HP1Hs-beta; CBX; HP1-BETA; MOD1
55163	PNPO	0.757333	-1.32042	750	0	568	0	-31.862	NM_018129.1	PNPO	17	Homo sapiens pyridoxamine 5'-phosphate oxidase (PNPO), mRNA.	PDXPO; FLJ10535
5007	OSBP	0.756598	-1.32171	951.1	0	719.6	0	-45.213	NM_002556.2	OSBP	11	Homo sapiens oxysterol binding protein (OSBP), mRNA.	OSBP1
100129034	LOC100129034	0.756556	-1.32178	377.5	0	285.6	0	-45.257	XM_001720357.1	LOC100129034		PREDICTED: Homo sapiens hypothetical protein LOC100129034 (LOC100129034), mRNA.
1605	DAG1	0.755994	-1.32276	375.4	0.08368	283.8	0.03141	-21.508	NM_004393.1	DAG1	3	Homo sapiens dystroglycan 1 (dystrophin-associated glycoprotein 1) (DAG1), mRNA.	AGRNR; 156DAG; A3a; DAG
56900	TMEM167B	0.754189	-1.32593	453.6	0	342.1	0	-57.519	NM_020141.3	TMEM167B	1	Homo sapiens transmembrane protein 167B (TMEM167B), mRNA.	AD-020; FLJ90710
9811	KIAA0427	0.753852	-1.32652	752.8	0	567.5	0	-49.918	NM_014772.1	KIAA0427	18	Homo sapiens KIAA0427 (KIAA0427), mRNA.	Gm672
80206	FHOD3	0.753514	-1.32712	199.2	0	150.1	0	-54.893	NM_025135.2	FHOD3	18	Homo sapiens formin homology 2 domain containing 3 (FHOD3), mRNA.	Formactin2; FHOS2
92755	LOC92755	0.753309	-1.32748	899.1	0	677.3	0	-53.164	XR_016140.2	LOC92755	8	PREDICTED: Homo sapiens misc_RNA (LOC92755), miscRNA.
145864	HAPLN3	0.752507	-1.32889	189.5	0	142.6	0	-19.207	NM_178232.2	HAPLN3	15	Homo sapiens hyaluronan and proteoglycan link protein 3 (HAPLN3), mRNA.	HsT19883; EXLD1
2134	EXTL1	0.751813	-1.33012	179.3	0	134.8	0.0013	-48.361	NM_004455.1	EXTL1	1	Homo sapiens exostoses (multiple)-like 1 (EXTL1), mRNA.	MGC70794; EXTL
6272	SORT1	0.751153	-1.33129	737	0	553.6	0	-79.487	NM_002959.4	SORT1	1	Homo sapiens sortilin 1 (SORT1), mRNA.	NT3; Gp95
729679	LOC729679	0.751047	-1.33147	3844.9	0	2887.7	0	-75.986	XR_015990.2	LOC729679	19	PREDICTED: Homo sapiens misc_RNA (LOC729679), miscRNA.
10163	WASF2	0.751016	-1.33153	418.5	0	314.3	0	-77.611	NM_006990.2	WASF2	1	Homo sapiens WAS protein family, member 2 (WASF2), mRNA.	SCAR2; WAVE2; dJ393P12.2
54587	MXRA8	0.750428	-1.33257	467.2	0	350.6	0	-147.904	NM_032348.2	MXRA8	1	Homo sapiens matrix-remodelling associated 8 (MXRA8), mRNA.	MGC3047; DKFZp586E2023
644162	LOC644162	0.750104	-1.33315	240.9	0.0324	180.7	0.14176	-15.322	XM_933956.1	LOC644162	10	PREDICTED: Homo sapiens similar to septin 7, transcript variant 4 (LOC644162), mRNA.
7259	TSPYL1	0.749383	-1.33443	729.4	0	546.6	0	-101.958	NM_003309.1	TSPYL1	6	Homo sapiens TSPY-like 1 (TSPYL1), mRNA.	TSPYL
9761	MLEC	0.749202	-1.33475	971.7	0	728	0	-64.614	NM_014730.2	MLEC	12	Homo sapiens malectin (MLEC), mRNA.
2621	GAS6	0.748068	-1.33678	3751.8	0.00093	2806.6	0.00062	-88.188	NM_000820.1	GAS6	13	Homo sapiens growth arrest-specific 6 (GAS6), mRNA.	FLJ34709; AXLLG; AXSF; DKFZp666G247
79143	MBOAT7	0.74804	-1.33683	573.9	0	429.3	0	-38.88	NM_024298.2	MBOAT7	19	Homo sapiens membrane bound O-acyltransferase domain containing 7 (MBOAT7), mRNA.	hMBOA-7; LPIAT; BB1; LENG4
6513	SLC2A1	0.747686	-1.33746	756.2	0	565.4	0	-21.354	NM_006516.1	SLC2A1	1	Homo sapiens solute carrier family 2 (facilitated glucose transporter), member 1 (SLC2A1), mRNA.	MGC141895; MGC141896; GLUT; GLUT1
1462	VCAN	0.747315	-1.33812	3602.9	0	2692.5	0	-22.954	NM_004385.2	VCAN	5	Homo sapiens versican (VCAN), mRNA.	DKFZp686K06110; WGN; VERSICAN; PG-M; WGN1; ERVR; CSPG2
249	ALPL	0.746197	-1.34013	249.8	0	186.4	0	-88.905	NM_000478.2	ALPL	1	Homo sapiens alkaline phosphatase, liver/bone/kidney (ALPL), transcript variant 1, mRNA.	TNSALP; HOPS; FLJ40094; AP-TNAP; TNAP; MGC161443
375	ARF1	0.745491	-1.3414	1197.6	0	892.8	0	-26.932	NM_001024228.1	ARF1	1	Homo sapiens ADP-ribosylation factor 1 (ARF1), transcript variant 2, mRNA.
10241	CALCOCO2	0.745455	-1.34146	203.5	0	151.7	0	-44.641	NM_005831.3	CALCOCO2	17	Homo sapiens calcium binding and coiled-coil domain 2 (CALCOCO2), mRNA.	NDP52; MGC17318
255783	LOC255783	0.744617	-1.34297	738.5	0	549.9	0	-30.703	XR_001409.1	LOC255783	19	Homo sapiens hypothetical protein LOC255783 (LOC255783), non-coding RNA.
654	BMP6	0.742643	-1.34654	200.5	0	148.9	0	-34.351	NM_001718.2	BMP6	6	Homo sapiens bone morphogenetic protein 6 (BMP6), mRNA.	VGR1; VGR
64764	CREB3L2	0.742528	-1.34675	1432	0	1063.3	0	-64.829	NM_194071.2	CREB3L2	7	Homo sapiens cAMP responsive element binding protein 3-like 2 (CREB3L2), mRNA.	MGC131709; BBF2H7; MGC71006
56926	NCLN	0.741877	-1.34793	384.7	0	285.4	0	-68.944	NM_020170.3	NCLN	19	Homo sapiens nicalin homolog (zebrafish) (NCLN), mRNA.
255167	LOC255167	0.740523	-1.3504	596.2	0	441.5	0	-114.532	NR_024424.1	LOC255167	5	Homo sapiens hypothetical LOC255167 (LOC255167), non-coding RNA.
64759	TNS3	0.740514	-1.35041	1499.5	0	1110.4	0	-210.317	NM_022748.9	TNS3	7	Homo sapiens tensin 3 (TNS3), mRNA.	TENS1; FLJ13732; TEM6; MGC88434; H_NH049I23.2; FLJ35545; DKFZp686M1045; DKFZp686K12123
221477	C6orf89	0.740166	-1.35105	361	0	267.2	0	-73.311	NM_152734.2	C6ORF89	6	Homo sapiens chromosome 6 open reading frame 89 (C6orf89), mRNA.	FLJ25357
7070	THY1	0.739187	-1.35284	2145.6	0	1586	0	-22.117	NM_006288.2	THY1	11	Homo sapiens Thy-1 cell surface antigen (THY1), mRNA.	CD90; FLJ33325
6383	SDC2	0.739069	-1.35305	354.5	0	262	0	-59.741	NM_002998.3	SDC2	8	Homo sapiens syndecan 2 (SDC2), mRNA.	SYND2; HSPG1; HSPG
440026	TMEM41B	0.737565	-1.35581	619.2	0	456.7	0	-249.997	NM_015012.1	TMEM41B	11	Homo sapiens transmembrane protein 41B (TMEM41B), mRNA.	MGC33897; KIAA0033; MGC57262
56937	PMEPA1	0.73745	-1.35602	199.2	0.01822	146.9	0.008	-101.971	NM_199171.1	PMEPA1	20	Homo sapiens prostate transmembrane protein, androgen induced 1 (PMEPA1), transcript variant 4, mRNA.	STAG1; PMEPA1
347544	LOC347544	0.73645	-1.35787	3138.3	0	2311.2	0	-40.966	XM_293412.3	LOC347544		PREDICTED: Homo sapiens similar to ribosomal protein L18a (LOC347544), mRNA.
148479	PHF13	0.7363	-1.35814	698.9	0	514.6	0	-25.167	NM_153812.1	PHF13	1	Homo sapiens PHD finger protein 13 (PHF13), mRNA.	SPOC1; PHF5; MGC43399
100129657	LOC100129657	0.736068	-1.35857	1053.3	0	775.3	0	-55.588	XM_001719035.1	LOC100129657		PREDICTED: Homo sapiens hypothetical protein LOC100129657 (LOC100129657), mRNA.
51734	SEPX1	0.735597	-1.35944	1069.2	0	786.5	0	-29.224	NM_016332.2	SEPX1	16	Homo sapiens selenoprotein X, 1 (SEPX1), mRNA.	MSRB1; SELR; MGC3344; HSPC270; SELX
56935	C11orf75	0.735545	-1.35954	434.1	0	319.3	0	-18.132	NM_020179.1	C11ORF75	11	Homo sapiens chromosome 11 open reading frame 75 (C11orf75), mRNA.	FN5
51114	ZDHHC9	0.734966	-1.36061	420.7	0.00827	309.2	0.00416	-14.433	NM_001008222.1	ZDHHC9	X	Homo sapiens zinc finger, DHHC-type containing 9 (ZDHHC9), transcript variant 2, mRNA.	ZNF379; CGI-89; ZDHHC10; ZNF380; DHHC9; CXorf11
3868	KRT16	0.734889	-1.36075	167.1	0	122.8	0.00356	-60.963	NM_005557.2	KRT16	17	Homo sapiens keratin 16 (focal non-epidermolytic palmoplantar keratoderma) (KRT16), mRNA.	K16; KRT16A; CK16; NEPPK; K1CP
246243	RNASEH1	0.734549	-1.36138	734.6	0	539.6	0	-60.216	NM_002936.3	RNASEH1	2	Homo sapiens ribonuclease H1 (RNASEH1), mRNA.	H1RNA
644237	LOC644237	0.7339	-1.36258	1622.7	0	1190.9	0	-72.322	XR_039184.1	LOC644237		PREDICTED: Homo sapiens misc_RNA (LOC644237), miscRNA.
29984	RHOD	0.733799	-1.36277	358	0	262.7	0	-108.532	NM_014578.2	RHOD	11	Homo sapiens ras homolog gene family, member D (RHOD), mRNA.	ARHD; Rho; RHOHP1; RHOM
2744	GLS	0.733037	-1.36419	1348.5	0	988.5	0	-46.421	NM_014905.2	GLS	2	Homo sapiens glutaminase (GLS), mRNA.	KIAA0838; GLS1; DKFZp686O15119; FLJ10358; AAD20
51187	RSL24D1	0.732805	-1.36462	2409.1	0	1765.4	0	-18.055	NM_016304.2	RSL24D1	15	Homo sapiens ribosomal L24 domain containing 1 (RSL24D1), mRNA.	L30; HRP-L30-iso; RPL24; RLP24; RPL24L
7430	EZR	0.732717	-1.36478	2758.5	0	2021.2	0	-88.431	NM_003379.4	EZR	6	Homo sapiens ezrin (EZR), transcript variant 1, mRNA.	VIL2; MGC1584; CVL; FLJ26216; DKFZp762H157; CVIL
80746	TSEN2	0.731498	-1.36706	279.7	0	204.6	0	-35.915	NM_025265.2	TSEN2	3	Homo sapiens tRNA splicing endonuclease 2 homolog (S. cerevisiae) (TSEN2), mRNA.	MGC4440; MGC2776; SEN2; SEN2L
5831	PYCR1	0.731118	-1.36777	297.9	0	217.8	1e-05	-23.221	NM_006907.2	PYCR1	17	Homo sapiens pyrroline-5-carboxylate reductase 1 (PYCR1), transcript variant 1, mRNA.	P5CR; P5C; PP222; PYCR; PIG45
80195	C10orf57	0.729738	-1.37036	339.3	0	247.6	0	-28.279	NM_025125.2	C10ORF57	10	Homo sapiens chromosome 10 open reading frame 57 (C10orf57), mRNA.	bA369J21.6; FLJ13263; RP11-369J21.6
5308	PITX2	0.729269	-1.37124	264.1	0.00094	192.6	0.00697	-19.942	NM_153426.1	PITX2	4	Homo sapiens paired-like homeodomain 2 (PITX2), transcript variant 2, mRNA.	MGC111022; IGDS; RS; IDG2; RIEG; PTX2; IGDS2; Brx1; ARP1; RIEG1; IHG2; IRID2; RGS; Otlx2; MGC20144
729163	FABP5L2	0.728968	-1.3718	450.5	0	328.4	0	-51.916	XM_001721172.1	FABP5L2		PREDICTED: Homo sapiens fatty acid binding protein 5-like 2 (FABP5L2), mRNA.
8407	TAGLN2	0.727497	-1.37458	1377.6	0	1002.2	0	-151.446	NM_003564.1	TAGLN2	1	Homo sapiens transgelin 2 (TAGLN2), mRNA.	KIAA0120; HA1756
3313	HSPA9	0.726966	-1.37558	3050.9	0	2217.9	0	-65.122	NM_004134.4	HSPA9	5	Homo sapiens heat shock 70kDa protein 9 (mortalin) (HSPA9), nuclear gene encoding mitochondrial protein, mRNA.	MTHSP75; MGC4500; GRP75; mot-2; CSA; PBP74; MOT2; HSPA9B; MOT
8321	FZD1	0.72617	-1.37709	296.9	0	215.6	0	-155.342	NM_003505.1	FZD1	7	Homo sapiens frizzled homolog 1 (Drosophila) (FZD1), mRNA.	DKFZp564G072
6659	SOX4	0.725428	-1.3785	502.6	0	364.6	0	-80.636	NM_003107.2	SOX4	6	Homo sapiens SRY (sex determining region Y)-box 4 (SOX4), mRNA.	EVI16
23213	SULF1	0.725274	-1.37879	2897.8	0	2101.7	0	-20.75	NM_015170.1	SULF1	8	Homo sapiens sulfatase 1 (SULF1), mRNA.	SULF-1; FLJ30905; KIAA1077; HSULF-1; FLJ38022; FLJ41750
7158	TP53BP1	0.724852	-1.37959	758.5	0	549.8	0	-24.316	NM_005657.1	TP53BP1	15	Homo sapiens tumor protein p53 binding protein 1 (TP53BP1), mRNA.	53BP1; MGC138366; p202; FLJ41424
1264	CNN1	0.724519	-1.38023	208	0	150.7	0	-21.977	NM_001299.4	CNN1	19	Homo sapiens calponin 1, basic, smooth muscle (CNN1), mRNA.	Sm-Calp; SMCC
4239	MFAP4	0.722759	-1.38359	580	0	419.2	0	-109.15	NM_002404.1	MFAP4	17	Homo sapiens microfibrillar-associated protein 4 (MFAP4), mRNA.
6581	SLC22A3	0.722656	-1.38378	179.2	4e-05	129.5	0.00513	-57.943	NM_021977.2	SLC22A3	6	Homo sapiens solute carrier family 22 (extraneuronal monoamine transporter), member 3 (SLC22A3), mRNA.	EMT; OCT3; EMTH
5236	PGM1	0.720934	-1.38709	4190.4	0	3021	0	-34.998	NM_002633.2	PGM1	1	Homo sapiens phosphoglucomutase 1 (PGM1), mRNA.
58480	RHOU	0.71957	-1.38972	232.5	0	167.3	0	-72.23	NM_021205.4	RHOU	1	Homo sapiens ras homolog gene family, member U (RHOU), mRNA.	WRCH1; CDC42L1; hG28K; ARHU; FLJ10616; fJ646B12.2; DJ646B12.2
4837	NNMT	0.718253	-1.39227	3586.2	0	2575.8	0	-74.845	NM_006169.2	NNMT	11	Homo sapiens nicotinamide N-methyltransferase (NNMT), mRNA.
9950	GOLGA5	0.716921	-1.39485	948.5	0	680	0	-97.743	NM_005113.2	GOLGA5	14	Homo sapiens golgi autoantigen, golgin subfamily a, 5 (GOLGA5), mRNA.	RFG5; ret-II; GOLIM5
8449	DHX16	0.715665	-1.3973	497.3	0	355.9	0	-43.639	NM_003587.3	DHX16	6	Homo sapiens DEAH (Asp-Glu-Ala-His) box polypeptide 16 (DHX16), mRNA.	DDX16; DBP2; PRO2014; PRP8
7873	ARMET	0.714933	-1.39873	2252.8	0	1610.6	0	-22.875	NM_006010.2	ARMET	3	Homo sapiens arginine-rich, mutated in early stage tumors (ARMET), mRNA.	MANF; MGC142150; ARP; MGC142148
3315	HSPB1	0.714401	-1.39977	9191.9	0	6566.7	0	-92.005	NM_001540.2	HSPB1	7	Homo sapiens heat shock 27kDa protein 1 (HSPB1), mRNA.	HS.76067; HMN2B; HSP27; Hsp25; HSP28; DKFZp586P1322; CMT2F
1284	COL4A2	0.713826	-1.4009	1335.9	0	953.6	0	-66.328	NM_001846.1	COL4A2	13	Homo sapiens collagen, type IV, alpha 2 (COL4A2), mRNA.	FLJ22259; DKFZp686I14213
732165	LOC732165	0.71284	-1.40284	474.3	0	338.1	0	-208.611	XM_934933.1	LOC732165		PREDICTED: Homo sapiens similar to Triosephosphate isomerase (TIM) (Triose-phosphate isomerase), transcript variant 2 (LOC732165), mRNA.
5292	PIM1	0.711467	-1.40555	648.8	0	461.6	0	-23.649	NM_002648.2	PIM1	6	Homo sapiens pim-1 oncogene (PIM1), mRNA.	PIM
57761	TRIB3	0.709295	-1.40985	2192.6	0	1555.2	0	-90.648	NM_021158.3	TRIB3	20	Homo sapiens tribbles homolog 3 (Drosophila) (TRIB3), mRNA.	TRB3; C20orf97; SKIP3; NIPK; SINK
1311	COMP	0.708663	-1.41111	480.2	0	340.3	0	-41.761	NM_000095.2	COMP	19	Homo sapiens cartilage oligomeric matrix protein (COMP), mRNA.	MGC149768; PSACH; MGC131819; EDM1; MED; EPD1; THBS5
5230	PGK1	0.708338	-1.41176	1801.4	0	1276	0	-88.901	NM_000291.2	PGK1	X	Homo sapiens phosphoglycerate kinase 1 (PGK1), mRNA.	MGC117307; MIG10; MGC8947; PGKA; MGC142128
2312	FLG	0.706774	-1.41488	2263.1	0	1599.5	0	-25.213	NM_002016.1	FLG	1	Homo sapiens filaggrin (FLG), mRNA.
230	ALDOC	0.706183	-1.41606	606.5	0	428.3	0	-44.355	NM_005165.2	ALDOC	17	Homo sapiens aldolase C, fructose-bisphosphate (ALDOC), mRNA.	ALDC
29995	LMCD1	0.705961	-1.41651	823.7	0	581.5	0	-343.73	NM_014583.2	LMCD1	3	Homo sapiens LIM and cysteine-rich domains 1 (LMCD1), mRNA.
81621	KAZALD1	0.705509	-1.41742	299.5	0	211.3	0	-18.237	NM_030929.3	KAZALD1	10	Homo sapiens Kazal-type serine peptidase inhibitor domain 1 (KAZALD1), mRNA.	IGFBP-rP10; FKSG40; FKSG28; BONO1; bA108L7.1; FLJ24094; RP11-108L7.10
57551	TAOK1	0.69907	-1.43047	215	0	150.3	0	-28.816	NM_020791.1	TAOK1	17	Homo sapiens TAO kinase 1 (TAOK1), mRNA.	TAO1; MAP3K16; KIAA1361; PSK2; MARKK; FLJ14314
6518	SLC2A5	0.698118	-1.43242	733.4	0	512	0	-77.819	NM_003039.1	SLC2A5	1	Homo sapiens solute carrier family 2 (facilitated glucose/fructose transporter), member 5 (SLC2A5), mRNA.	GLUT5
3108	HLA-DMA	0.697735	-1.43321	384.1	0	268	0	-148.762	NM_006120.2	HLA-DMA	6	Homo sapiens major histocompatibility complex, class II, DM alpha (HLA-DMA), mRNA.	HLADM; RING6; DMA; D6S222E
2239	GPC4	0.692363	-1.44433	555.2	0	384.4	0	-49.335	NM_001448.2	GPC4	X	Homo sapiens glypican 4 (GPC4), mRNA.	K-glypican
100128353	LOC100128353	0.691519	-1.44609	1765.1	0	1220.6	0	-96.96	XR_038849.1	LOC100128353		PREDICTED: Homo sapiens misc_RNA (LOC100128353), miscRNA.
3326	HSP90AB1	0.688456	-1.45253	2150.9	0	1480.8	0	-81.922	NM_007355.2	HSP90AB1	6	Homo sapiens heat shock protein 90kDa alpha (cytosolic), class B member 1 (HSP90AB1), mRNA.	HSP90-BETA; HSPC2; FLJ26984; D6S182; HSP90B; HSPCB
54985	HCFC1R1	0.685606	-1.45856	871.2	0	597.3	0	-19.973	NM_001002017.1	HCFC1R1	16	Homo sapiens host cell factor C1 regulator 1 (XPO1 dependent) (HCFC1R1), transcript variant 3, mRNA.	MGC99622; HPIP; FLJ20568; MGC70711
644774	LOC644774	0.684083	-1.46181	1284.2	0	878.5	0	-43.658	XM_927868.1	LOC644774	X	PREDICTED: Homo sapiens similar to Phosphoglycerate kinase 1 (LOC644774), mRNA.
64359	NXN	0.683724	-1.46258	400.6	0	273.9	0	-18.323	NM_022463.3	NXN	17	Homo sapiens nucleoredoxin (NXN), mRNA.	TRG-4; FLJ12614
10398	MYL9	0.68358	-1.46289	1645.6	0	1124.9	0	-122.928	NM_006097.3	MYL9	20	Homo sapiens myosin, light chain 9, regulatory (MYL9), transcript variant 1, mRNA.	LC20; MYRL2; MRLC1; MLC2; MGC3505
10381	TUBB3	0.681102	-1.46821	914.4	0	622.8	0	-48.274	NM_006086.2	TUBB3	16	Homo sapiens tubulin, beta 3 (TUBB3), mRNA.	TUBB4; MC1R; beta-4
84624	FNDC1	0.677813	-1.47533	696.8	0	472.3	0	-133.892	NM_032532.1	FNDC1	6	Homo sapiens fibronectin type III domain containing 1 (FNDC1), mRNA.	bA243O10.1; AGS8; RP11-243O10.2; KIAA1866; MEL4B3
730833	LOC730833	0.674464	-1.48266	1735.6	0	1170.6	0	-343.73	NM_002016.1	LOC730833		PREDICTED: Homo sapiens similar to filaggrin (LOC730833), mRNA.
5021	OXTR	0.672923	-1.48605	575.4	0	387.2	0	-122.609	NM_000916.3	OXTR	3	Homo sapiens oxytocin receptor (OXTR), mRNA.	OT-R
100133800	LOC100133800	0.67194	-1.48823	214.9	0	144.4	0	-126.005	XR_039017.1	LOC100133800		PREDICTED: Homo sapiens misc_RNA (LOC100133800), miscRNA.
57488	FAM62B	0.669871	-1.49283	1997.4	0	1338	0	-39.33	NM_020728.1	FAM62B	7	Homo sapiens family with sequence similarity 62 (C2 domain containing) member B (FAM62B), mRNA.	CHR2SYT; KIAA1228; ESYT2
9022	CLIC3	0.666167	-1.50113	200.1	0	133.3	0.0013	-37.806	NM_004669.2	CLIC3	9	Homo sapiens chloride intracellular channel 3 (CLIC3), mRNA.
284297	FLJ35258	0.661978	-1.51063	725.1	0	480	0	-102.255	NM_182571.2	FLJ35258	19	Homo sapiens hypothetical protein 284297 (FLJ35258), mRNA.
51150	SDF4	0.658716	-1.5181	813.4	2e-05	535.8	0.01925	-69.295	NM_016547.1	SDF4	1	Homo sapiens stromal cell derived factor 4 (SDF4), mRNA.	RP5-902P8.6; Cab45
291	SLC25A4	0.65508	-1.52653	1461.5	0	957.4	0	-71.478	NM_001151.2	SLC25A4	4	Homo sapiens solute carrier family 25 (mitochondrial carrier; adenine nucleotide translocator), member 4 (SLC25A4), nuclear gene encoding mitochondrial protein, mRNA.	PEO2; ANT1; PEO3; T1; ANT
653553	HSPBL2	0.654681	-1.52746	1418.4	0	928.6	0	-60.846	NR_024392.1	HSPBL2	9	Homo sapiens heat shock 27kDa protein-like 2 pseudogene (HSPBL2), non-coding RNA.
440928	LOC440928	0.654358	-1.52821	330.4	0	216.2	0	-58.786	XM_942885.1	LOC440928		PREDICTED: Homo sapiens hypothetical LOC440928 (LOC440928), mRNA.
5730	PTGDS	0.651913	-1.53395	1118.4	0	729.1	0	-88.793	NM_000954.5	PTGDS	9	Homo sapiens prostaglandin D2 synthase 21kDa (brain) (PTGDS), mRNA.	PGD2; PGDS; PGDS2; PDS
220002	CYBASC3	0.649634	-1.53933	1009.8	0	656	0	-233.488	NM_153611.3	CYBASC3	11	Homo sapiens cytochrome b, ascorbate dependent 3 (CYBASC3), mRNA.	MGC20446
54741	LEPROT	0.64796	-1.5433	2525	0	1636.1	0	-33.737	NM_017526.2	LEPROT	1	Homo sapiens leptin receptor overlapping transcript (LEPROT), mRNA.	OB-RGRP; OBRGRP; FLJ90360; LEPR; VPS55
1303	COL12A1	0.645488	-1.54921	1075	0.00122	693.9	0.00053	-25.134	NM_004370.4	COL12A1	6	Homo sapiens collagen, type XII, alpha 1 (COL12A1), transcript variant long, mRNA.	BA209D8.1; DJ234P15.1; COL12A1L
389336	C5orf46	0.64363	-1.55369	212.7	0	136.9	0.0013	-83.701	NM_206966.1	C5ORF46	5	Homo sapiens chromosome 5 open reading frame 46 (C5orf46), mRNA.
3855	KRT7	0.643086	-1.555	624.8	0	401.8	0	-343.73	NM_005556.3	KRT7	12	Homo sapiens keratin 7 (KRT7), mRNA.	K7; MGC3625; MGC129731; SCL; K2C7; CK7
56901	NDUFA4L2	0.642251	-1.55702	1261.5	0	810.2	0	-103.086	NM_020142.3	NDUFA4L2	12	Homo sapiens NADH dehydrogenase (ubiquinone) 1 alpha subcomplex, 4-like 2 (NDUFA4L2), mRNA.	FLJ26118; NUOMS
392371	KRT18P13	0.640199	-1.56202	241.8	0.00413	154.8	0.04939	-27.946	XM_001726959.1	KRT18P13	9	PREDICTED: Homo sapiens keratin 18 pseudogene 13 (KRT18P13), mRNA.
56951	C5orf15	0.635356	-1.57392	1975.9	0	1255.4	0	-24.254	NM_020199.1	C5ORF15	5	Homo sapiens chromosome 5 open reading frame 15 (C5orf15), mRNA.	HTGN29; KCT2
127687	C1orf122	0.63345	-1.57866	773.7	0	490.1	0	-142.173	NM_198446.1	C1ORF122	1	Homo sapiens chromosome 1 open reading frame 122 (C1orf122), mRNA.	ALAESM; FLJ45459
253782	LASS6	0.63307	-1.57961	808.6	0	511.9	0	-31.211	NM_203463.1	LASS6	2	Homo sapiens LAG1 homolog, ceramide synthase 6 (LASS6), mRNA.	CerS6; MGC129950; MGC129949
10516	FBLN5	0.629499	-1.58856	966.8	0	608.6	0	-107.797	NM_006329.2	FBLN5	14	Homo sapiens fibulin 5 (FBLN5), mRNA.	ARMD3; UP50; DANCE; FLJ90059; EVEC
10272	FSTL3	0.627098	-1.59465	482.7	0	302.7	0	-329.211	NM_005860.1	FSTL3	19	Homo sapiens follistatin-like 3 (secreted glycoprotein) (FSTL3), mRNA.	FLRG; FSRP
284085	FLJ40504	0.624843	-1.6004	318.8	0.21421	199.2	0.02241	-18.64	NM_173624.1	FLJ40504	17	Homo sapiens hypothetical protein FLJ40504 (FLJ40504), mRNA.	MGC138233; MGC138231
7058	THBS2	0.617552	-1.6193	4712.8	0	2910.4	0	-100.478	NM_003247.2	THBS2	6	Homo sapiens thrombospondin 2 (THBS2), mRNA.	TSP2
94274	PPP1R14A	0.615113	-1.62572	481.7	0	296.3	0	-167.069	NM_033256.1	PPP1R14A	19	Homo sapiens protein phosphatase 1, regulatory (inhibitor) subunit 14A (PPP1R14A), mRNA.	CPI-17; CPI17; PPP1INL
59	ACTA2	0.608184	-1.64424	7920.3	0	4817	0	-343.73	NM_001613.1	ACTA2	10	Homo sapiens actin, alpha 2, smooth muscle, aorta (ACTA2), mRNA.	ACTSA
7052	TGM2	0.605893	-1.65046	288.5	1e-05	174.8	0.00011	-43.506	NM_198951.1	TGM2	20	Homo sapiens transglutaminase 2 (C polypeptide, protein-glutamine-gamma-glutamyltransferase) (TGM2), transcript variant 2, mRNA.	TGC; TG2
27129	HSPB7	0.602156	-1.6607	649.5	0	391.1	0	-102.039	NM_014424.3	HSPB7	1	Homo sapiens heat shock 27kDa protein family, member 7 (cardiovascular) (HSPB7), mRNA.	DKFZp779D0968; cvHSP; FLJ32733
51339	DACT1	0.601664	-1.66206	324.6	0.02553	195.3	0.04618	-23.077	NM_016651.5	DACT1	14	Homo sapiens dapper, antagonist of beta-catenin, homolog 1 (Xenopus laevis) (DACT1), transcript variant 1, mRNA.	THYEX3; DAPPER1; DPR1; HDPR1; FRODO; DAPPER
5033	P4HA1	0.601398	-1.66279	1101.6	0.00034	662.5	4e-05	-161.065	NM_001017962.1	P4HA1	10	Homo sapiens procollagen-proline, 2-oxoglutarate 4-dioxygenase (proline 4-hydroxylase), alpha polypeptide I (P4HA1), transcript variant 2, mRNA.	P4HA; 4-PH alpha-1
57701	KIAA1602	0.593383	-1.68525	374.8	0	222.4	0	-211.693	XM_035497.14	KIAA1602	12	Homo sapiens KIAA1602 (KIAA1602), mRNA.	FP1193
3992	FADS1	0.59215	-1.68876	963.1	0	570.3	0	-115.619	NM_013402.3	FADS1	11	Homo sapiens fatty acid desaturase 1 (FADS1), mRNA.	FADSD5; FLJ38956; FADS6; BC269730_2; D5D; TU12; LLCDL1; FLJ90273
1466	CSRP2	0.588638	-1.69884	890.7	0	524.3	0	-31.353	NM_001321.1	CSRP2	12	Homo sapiens cysteine and glycine-rich protein 2 (CSRP2), mRNA.	CRP2; LMO5; SmLIM
3399	ID3	0.581253	-1.72042	2615.9	0	1520.5	0	-343.73	NM_002167.2	ID3	1	Homo sapiens inhibitor of DNA binding 3, dominant negative helix-loop-helix protein (ID3), mRNA.	HEIR-1
152007	GLIPR2	0.554233	-1.8043	1193	0	661.2	0	-68.905	NM_022343.2	GLIPR2	9	Homo sapiens GLI pathogenesis-related 2 (GLIPR2), mRNA.	GLIPR2; GAPR-1
79188	TMEM43	0.52396	-1.90854	1742.5	0	913	0	-42.578	NM_024334.1	TMEM43	3	Homo sapiens transmembrane protein 43 (TMEM43), mRNA.	DKFZp586G1919; MGC3222
56944	OLFML3	0.513791	-1.94632	1374.1	0	706	0	-243.85	NM_020190.2	OLFML3	1	Homo sapiens olfactomedin-like 3 (OLFML3), mRNA.	OLF44; HNOEL-iso
8507	ENC1	0.505257	-1.97919	656.3	0	331.6	0	-186.275	NM_003633.1	ENC1	5	Homo sapiens ectodermal-neural cortex (with BTB-like domain) (ENC1), mRNA.	PIG10; NRPB; CCL28; FLJ39259; ENC-1; TP53I10; KLHL35
649366	LOC649366	0.47534	-2.10376	448.1	0	213	0	-343.73	XM_938439.1	LOC649366		PREDICTED: Homo sapiens similar to aggrecan 1 isoform 2 precursor (LOC649366), mRNA.
353322	ANKRD37	0.474907	-2.10568	1205.5	0	572.5	0	-343.73	NM_181726.1	ANKRD37	4	Homo sapiens ankyrin repeat domain 37 (ANKRD37), mRNA.	Lrp2bp; MGC111507
56616	DIABLO	0.471219	-2.12215	559.4	0	263.6	0	-35.516	NM_138930.2	DIABLO	12	Homo sapiens diablo homolog (Drosophila) (DIABLO), nuclear gene encoding mitochondrial protein, transcript variant 2, mRNA.	SMAC; FLJ10537; DIABLO-S; SMAC3; FLJ25049
1622	DBI	0.460059	-2.17363	2344.7	0	1078.7	0	-343.73	NM_020548.4	DBI	2	Homo sapiens diazepam binding inhibitor (GABA receptor modulator, acyl-Coenzyme A binding protein) (DBI), mRNA.	MGC70414; ACBD1; ACBP
646723	LOC646723	0.412113	-2.42652	1806.3	0	744.4	0	-64.496	NM_199187.1	LOC646723	5	PREDICTED: Homo sapiens similar to Keratin, type I cytoskeletal 18 (Cytokeratin-18) (CK-18) (Keratin-18) (K18) (LOC646723), mRNA.
6259	RYK	0.31791	-3.14555	484.1	0	153.9	0	-315.233	NM_001005861.1	RYK	3	Homo sapiens RYK receptor-like tyrosine kinase (RYK), transcript variant 1, mRNA.	JTK5; RYK1; D3S3195; JTK5A
30008	EFEMP2	0.29893	-3.34526	1944.6	0	581.3	0	-343.73	NM_016938.1	EFEMP2	11	Homo sapiens EGF-containing fibulin-like extracellular matrix protein 2 (EFEMP2), mRNA.	UPH1; FBLN4; MBP1
